# Supplementary material for: Pterosaur dietary hypotheses: a review of ideas and approaches
Source: Biol Rev Camb Philos Soc. 2018 Jun 7;93(4):2021–48. doi: 10.1111/brv.12431 (PMC6849529; doi:10.1111/brv.12431)
Supplement: Supplementary file 1 — Appendix S1. Breakdowns of all pterosaur dietary interpretations, detailing dietary and evidential category assortments, for each of the Unwin, Kellner and Andres phylogenies. The Kellner and Andres pterosaur phylogenies (see online Figs S1 and S2, respectively) and dietary interpretations for each pterosaur principal group (see online Figs S3 and S4, respectively) are also included. Further information on phylogenies and the full list of 180 pterosaur species assorted into principal groups from the Unwin phylogeny is also provided. [file BRV-93-2021-s001.xlsx]

## Sheet: Online File S1- Description
Online File S1- Description
The following sheets give full breakdowns for pterosaur dietary interpretations ("Interpretation Breakdown"), including the dietary group(s) (Dietary Group: #) and evidential category (Evidence [#]), for each study for the Unwin, Kellner and Andres phylogenies. For each phylogeny, dietary interpretations are organised in accordance to their respective pterosaur principal group within that phyloge…
The Kellner and Andres pterosaur phylogenies (Fig. S1 and Fig. S2 respectively) and the dietary group and evidential categories (Fig. S3 and Fig. S4 respectively) are also included.
The full list of 180 pterosaur species (Full Pterosaur List) assorted into principal groups from the Unwin phylogeny is also included. Eight species which could not be referred to any principal group are also listed.

## Sheet: Unwin Interpretation Breakdown
Pterosaur principal group	Authors	Year	Explicitly stated taxa	Dietary Group: 1	Evidence [1]	Evidence [2]	Evidence [3]	Dietary Group: 2	Evidence [1]	Evidence [2]	Evidence [3]	Dietary Group: 3	Evidece [1]	Evidence [2]	Evidence [3]	Reference
Basal-Most Pterosaurs	Buckland	1829	Dimorphodon macronyx	Insectivory	Comparative Anatomy	Association	.	.	.	.	.	.	.	.	.	Buckland, W. (1829). On the discovery of a new species of Pterodactyle in the Lias at Lyme Regis. Transactions of the Geological Society, London. 2, 217–222.
Basal-Most Pterosaurs	Seeley	1901	Dimorphodon sp.	Piscivory	Comparative Anatomy	.	.	.	.	.	.	.	.	.	.	Seeley H. G. (1901). Dragons of the Air: An Account of Extinct Flying Reptiles. Methuen & Co. London.
Basal-Most Pterosaurs	Bakker	1986	Dimorphodon sp.	Piscivory	Comparative Anatomy	.	.	.	.	.	.	.	.	.	.	Bakker, R. (1986). The Dinosaur Heresies. Penguin Books, UK.
Basal-Most Pterosaurs	Wellnhofer	1991	Peteinosaurus zambelli, Dimorphodon macronyx	Insectivory	Comparative Anatomy	.	.	Piscivory	Comparative Anatomy	.	.	.	.	.	.	Wellnhofer, P. (1991). The Illustrated Encyclopedia of Pterosaurs. Salamander Books, Ltd, London.
Basal-Most Pterosaurs	Unwin	2007	n/a	Piscivory	Ichnology	.	.	.	.	.	.	.	.	.	.	Unwin, D. M. (2007). When pterosaurs came dowm from the trees: terrestrial locomotor styles and their implications for pterosaur ecology and evolutionary history. 3rd International Meeting on pterosaurs, Bavaria State Collection for Palaeontology, Munich, Germany.
Basal-Most Pterosaurs	Witton	2008	Dimorphodon macronyx	Insectivory	Functional Morphology	.	.	.	.	.	.	.	.	.	.	Witton, M. P. (2008) A new approach to determining pterosaur body mass and its implications for pterosaur flight. Zitteliana B28, 143–158.
Basal-Most Pterosaurs	Ősi	2009	n/a	Insectivory	Comparative Anatomy	.	.	.	.	.	.	.	.	.	.	Ősi, A. (2009). Feeding related characters in basal pterosaurs: Implications for jaw mechanism, dental function and diet. Journal of Paleontology 29, 160A.
Basal-Most Pterosaurs	Ősi	2011	Dimorphodon macronyx, Peteinosaurus zambelli, Preondactylus buffarini	Insectivory	Comparative Anatomy	Functional Morphology	.	Carnivory	Comparative Anatomy	Functional Morphology	.	.	.	.	.	Ősi, A. (2011). Feeding-related characters in basal pterosaurs: implications for jaw mechanism, dental function and diet. Lethaia 44, 136–152.
Basal-Most Pterosaurs	Dalla Vecchia	2013	Preondactylus buffarinii	Carnivory	Comparative Anatomy	.	.	.	.	.	.	.	.	.	.	Dalla Vecchia, F.M. (2013). Triassic pterosaurs. In: Nesbitt, S.J., Desojo, J.B. & Irmis, R.B. (eds) 2013. Anatomy, Phylogeny and Palaeobiology of Early Archosaurs and their Kin. Geological Society, London, Special Publications 379, 119–155.
Basal-Most Pterosaurs	Witton	2013	Dimorphodon macronyx	Insectivory	Comparative Anatomy	.	.	.	.	.	.	.	.	.	.	Witton, M. P. (2013). Pterosaurs: Natural History, Evolution, Anatomy. Princeton, NJ, USA: Princeton University Press.
Basal-Most Pterosaurs	Witton	2015	Dimorphodon macronyx	Insectivory	Comparative Anatomy	.	.	Carnivory	Comparative Anatomy	.	.	.	.	.	.	Witton, M. P. (2015). Were early pterosaurs inept terrestrial locomotors? PeerJ 3, e1018.
Anurognathidae	Rjabinin	1948	Batrachognathus volans	Insectivory	Association	Comparative Anatomy	.	Piscivory	Association	Comparative Anatomy	.	.	.	.	.	Rjabinin, A. N. (1948). Remarks on a flying reptile from the Jurassic of the Kara-Tau, Akademia, Palaeontological Institute. Trudy 15, 86–93.
Anurognathidae	Wellnhofer	1991	Anurognathus ammoni, Batrachognathus volans	Insectivory	Association	Comparative Anatomy	.	.	.	.	.	.	.	.	.	Wellnhofer, P. (1991). The Illustrated Encyclopedia of Pterosaurs. Salamander Books, Ltd, London.
Anurognathidae	Bakurhina & Unwin	1995	Bactracognathus volans	Insectivory	Comparative Anatomy	Association	.	.	.	.	.	.	.	.	.	Bakhurina, N. N. & Unwin, D. M. (1995). A Survey of Pterosaurs from the Jurassic and Cretaceous of the Former Soviet Union and Mongolia. Historical Biology 10, 197–245.
Anurognathidae	Unwin et al.	2000	Dendrorhynchoides sp.	Insectivory	Association	Comparative Anatomy	.	.	.	.	.	.	.	.	.	Unwin, D. M., Lü, J. & Bakhurina, N. N. (2000). On the systematic and stratigraphic significance of pterosaurs from the Lower Cretaceous Yixian Formation (Jehol Group) of Liaoning, China. Mitteilungen aus dem Museum für Naturkunde in Berlin. Geowissenschaftliche Reihe 3, 181–206.
Anurognathidae	Wang et al.	2002	Jeholopterus ningchengensis	Insectivory	Comparative Anatomy	.	.	Piscivory	Comparative Anatomy	.	.	.	.	.	.	Wang, X., Zhou, Z., Zhang, F. & Xing, X. (2002). A nearly completely articulated rhamphorhynchoid pterosaur with exceptionally well-preserved wing membranes and "hairs" from Inner Mongolia, northeast China. Chinese Science Bulletin 47, 226–230.
Anurognathidae	Bennett	2003	n/a	Insectivory	Comparative Anatomy	.	.	.	.	.	.	.	.	.	.	Bennett, S. C. (2003) New insights into Anurognathus and Anurognathids. Rivista del Museo Civico di Scienze Naturali "E.Caffi" Bergamo 22, 9–11.
Anurognathidae	Unwin	2006	n/a	Insectivory	Comparative Anatomy	.	.	.	.	.	.	.	.	.	.	Unwin, D. M. (2006). The Pterosaurs from Deep Time. PI Press, New York, USA.
Anurognathidae	Wang & Zhou	2006	Jeholopterus ningchengensis	Insectivory	Association	Comparative Anatomy	.	Piscivory	Association	Comparative Anatomy	.	.	.	.	.	Wang, X. & Zhou, Z. (2006). Pterosaur assemblages of the Jehol Biota and their implication for the Early Cretaceous pterosaur radiation. Geological Journal 41, 405–418.
Anurognathidae	Bennett	2007	Anurognathus ammoni	Insectivory	Comparative Anatomy	.	.	.	.	.	.	.	.	.	.	Bennett, S. C. (2007). A second specimen of the pterosaur Anurognathus ammoni. Paläontologische Zeitschrift 81, 376–398.
Anurognathidae	Unwin	2007	n/a	Insectivory	Ichnology	.	.	.	.	.	.	.	.	.	.	Unwin, D. M. (2007). When pterosaurs came dowm from the trees: terrestrial locomotor styles and their implications for pterosaur ecology and evolutionary history. 3rd International Meeting on pterosaurs, Bavaria State Collection for Palaeontology, Munich, Germany.
Anurognathidae	Witton	2008	Anurognathus ammoni	Insectivory	Functional Morphology	.	.	.	.	.	.	.	.	.	.	Witton, M. P. (2008). A new approach to determining pterosaur body mass and its implications for pterosaur flight. Zitteliana B28, 143–158.
Anurognathidae	Ősi	2009	n/a	Insectivory	Comparative Anatomy	Functional Morphology	.	.	.	.	.	.	.	.	.	Ősi, A. (2009). Feeding related characters in basal pterosaurs: Implications for jaw mechanism, dental function and diet. Journal of Paleontology 29, 160A.
Anurognathidae	Habib	2011	n/a	Insectivory	Functional Morphology	.	.	.	.	.	.	.	.	.	.	Habib, M. B. (2011). Functional Morphology of Anurognathid Pterosaurs. Geological Society of America Abstracts with Programs 43, 118.
Anurognathidae	Ősi	2011	Anurognathus ammoni	Insectivory	Comparative Anatomy	Functional Morphology	.	.	.	.	.	.	.	.	.	Ősi, A. (2011). Feeding-related characters in basal pterosaurs: implications for jaw mechanism, dental function and diet. Lethaia 44, 136–152.
Anurognathidae	Habib & Witton	2013	n/a	Insectivory	Comparative Anatomy	Functional Morphology	.	.	.	.	.	.	.	.	.	Habib, M. B. & Witton, M. P. (2013). Functional morphology of anurognathid pterosaurs and the evolution of insectivory in the Pterosauria. International Symposium on Pterosaurs 74–76.
Anurognathidae	Witton	2013	n/a	Insectivory	Comparative Anatomy	Functional Morphology	.	.	.	.	.	.	.	.	.	Witton, M. P. (2013). Pterosaurs : Natural History, Evolution, Anatomy. Princeton, NJ, USA: Princeton University Press.
Campylognaithoididae	Wild	1978	Eudimorphodon ranzii	Piscivory	Content Fossils	.	.	.	.	.	.	.	.	.	.	Wild, R. (1978). Die Flugsaurier (Reptilia, Pterosauria) aus der Oberen Trias von Cene bei Bergamo, Italien. Bolletino della Societa Paleontologica Italiana 17, 176–256.
Campylognaithoididae	Wellnhofer	1991	Eudimorphodon ranzii	Piscivory	Comparative Anatomy	.	.	Insectivory	Association	.	.	.	.	.	.	Wellnhofer, P. (1991). The Illustrated Encyclopedia of Pterosaurs. Salamander Books, Ltd, London.
Campylognaithoididae	Dalla Vecchia	2003	Eudimorphodon spp.	Piscivory	Comparative Anatomy	.	.	.	.	.	.	.	.	.	.	Dalla Vecchia, F. M. (2003). New morphological observations on Triassic pterosaurs. In: Buffetaut, E. & Mazin, J-M. (eds) Evolution and Palaeobiology of Pterosaurs. Geological Society, London, Special Publications, 217, 23–44.
Campylognaithoididae	Unwin	2007	n/a	Piscivory	Ichnology	.	.	.	.	.	.	.	.	.	.	Unwin, D. M. (2007). When pterosaurs came dowm from the trees: terrestrial locomotor styles and their implications for pterosaur ecology and evolutionary history. 3rd International Meeting on pterosaurs, Bavaria State Collection for Palaeontology, Munich, Germany.
Campylognaithoididae	Padian	2008	Campylognaithoides sp.	Generalist	Comparative Anatomy	.	.	.	.	.	.	.	.	.	.	Padian, K. (2008). The Early Jurassic Pterosaur Campylognaithoides Strand, 1928. Special Papers in Palaeontology 80, 69–107.
Campylognaithoididae	Stecher	2008	Caviramus filisurensis	Piscivory	Comparative Anatomy	.	.	Durophagy	Comparative Anatomy	.	.	.	.	.	.	Stecher, R. (2008). A new Triassic pterosaur from Switzerland (Central Austroalpine, Grisons), Raeticodactylus filisurensis gen. et sp. nov. Swiss Journal of Geoscience 101, 185–201.
Campylognaithoididae	Ősi	2009	Caviramus filisurensis, Eudimorphodon ranzii	Insectivory	Comparative Anatomy	.	.	.	.	.	.	.	.	.	.	Ősi, A. (2009). Feeding related characters in basal pterosaurs: Implications for jaw mechanism, dental function and diet. Journal of Paleontology 29, 160A.
Campylognaithoididae	Ősi	2011	Campylognathoides liasicus, Carniadactylus rosenfeldi, Eudimorphodon ranzii	Insectivory	Comparative Anatomy	.	.	Piscivory	Comparative Anatomy	Functional Morphology	.	Herbivory/Frugivory	Comparative Anatomy	.	.	Ősi, A. (2011). Feeding-related characters in basal pterosaurs: implications for jaw mechanism, dental function and diet. Lethaia 44, 136–152.
Campylognaithoididae	Dalla Vecchia	2013	Austriadactylus cristatus, Eudimorphodon ranzii	Carnivory	Comparative Anatomy	.	.	.	.	.	.	.	.	.	.	Dalla Vecchia, F. M. (2013). Triassic pterosaurs. In: Nesbitt, S.J., Desojo, J.B. & Irmis, R.B. (eds) 2013. Anatomy, Phylogeny and Palaeobiology of Early Archosaurs and their Kin. Geological Society, London, Special Publications 379, 119–155.
Campylognaithoididae	Witton	2013	n/a	Generalist	Comparative Anatomy	.	.	.	.	.	.	.	.	.	.	Witton, M. P. (2013). Pterosaurs: Natural History, Evolution, Anatomy. Princeton, NJ, USA: Princeton University Press.
Campylognaithoididae	Henderson	2017	Eudimorphodon ranzii	Generalist	Functional Morphology	.	.	.	.	.	.	.	.	.	.	Henderson, D. M. (2018). Using three-dimensional, digitial models of pterosaur skulls for the investigation of their relative bite forces and fedding styles. In: Hone, D. W. E., Witton, M. P. & Martill, D. M. (eds) New Perspectives on Pterosaur Palaeobiology. Geological Society, London, Special Publications 455, 25–44.
Rhamphorhynchinae	Seeley	1901	Rhamphocephalus sp.	Piscivory	Comparative Anatomy	.	.	.	.	.	.	.	.	.	.	Seeley H. G. (1901). Dragons of the Air: An Account of Extinct Flying Reptiles. Methuen & Co. London.
Rhamphorhynchinae	Bakker	1986	Rhamphocephalus sp.	Piscivory	Comparative Anatomy	.	.	.	.	.	.	.	.	.	.	Bakker, R. (1986). The Dinosaur Heresies. Penguin Books, UK.
Rhamphorhynchinae	Wellnhofer	1991	Rhamphocephalus sp.	Piscivory	Comparative Anatomy	.	.	.	.	.	.	.	.	.	.	Wellnhofer, P. (1991). The Illustrated Encyclopedia of Pterosaurs. Salamander Books, Ltd, London.
Rhamphorhynchinae	Hazlehurst & Rayner	1992	Rhamphocephalus sp.	Piscivory	Comparative Anatomy	Functional Morphology	.	.	.	.	.	.	.	.	.	Hazlehurst, G. A. & Rayner, J. M. V. (1992). Flight characteristics of Triassic and Jurassic Pterosauria: an appraisal based on wing shape. Palaeobiology 18, 447–463.
Rhamphorhynchinae	Unwin	1996	Angustinaripterus spp.	Piscivory	Comparative Anatomy	Association	.	.	.	.	.	.	.	.	.	Unwin, D. M. (1996). The Fossil Record of Middle Jurassic Pterosaurs. In: Morlaes, M. (ed). The Continental Jurassic. Museum of Northern Arizona Bulletin 60, 291–304.
Rhamphorhynchinae	Unwin	2006	Rhamphorhynchus spp.	Piscivory	Content Fossils	.	.	.	.	.	.	.	.	.	.	Unwin, D. M. (2006). The Pterosaurs from Deep Time. PI Press, New York, USA.
Rhamphorhynchinae	Humphries et al.	2007	Rhamphorhynchus sp.	Piscivory	Functional Morphology	.	.	.	.	.	.	.	.	.	.	Humphries, S., Bonser, R. H. C., Witton, M. P. & Martill, D. M. (2007). Did Pterosaurs Feed by Skimming? Physical Modelling and Anatomical Evaluation of an Unusual Feeding Method. PLoS Biology 5, e204.
Rhamphorhynchinae	Unwin	2007	n/a	Piscivory	Ichnology	.	.	.	.	.	.	.	.	.	.	Unwin, D. M. (2007). When pterosaurs came dowm from the trees: terrestrial locomotor styles and their implications for pterosaur ecology and evolutionary history. 3rd International Meeting on pterosaurs, Bavaria State Collection for Palaeontology, Munich, Germany.
Rhamphorhynchinae	Padian	2008	Dorynathus bathensis	Piscivory	Comparative Anatomy	.	.	.	.	.	.	.	.	.	.	Padian, K. (2008). The Early Jurassic Pterosaur Dorygnathus bathensis (Theodori 1830). Papers in Palaeontology 80, 1–64.
Rhamphorhynchinae	Ősi	2011	Dorynathus bathensis	Piscivory	Comparative Anatomy	.	.	Durophagy	Comparative Anatomy	.	.	.	.	.	.	Ősi, A. (2011). Feeding-related characters in basal pterosaurs: implications for jaw mechanism, dental function and diet. Lethaia 44, 136–152.
Rhamphorhynchinae	Frey & Tischlinger	2012	Rhamphorhynchus muensteri	Piscivory	Content Fossils	.	.	.	.	.	.	.	.	.	.	Frey, E. & Tischlinger, H. (2012). The Late Jurassic Pterosaur Rhamphorhynchus, a Frequent Victim of the Ganoid Fish Aspidorhynchus? PLoS ONE 7, e31945.
Rhamphorhynchinae	Prondvai et al.	2012	Rhamphorhynchus muensteri	Insectivory	Comparative Anatomy	.	.	Carnivory	Comparative Anatomy	.	.	.	.	.	.	Prondvai, E., Stein, K., Ősi, A. & Sander, M. P. (2012). Life History of Rhamphorhynchus, Inferred from Bone Histology and the Diversity of Pterosaurian Growth Strategies. PLoS ONE 7, e31392.
Rhamphorhynchinae	Hone et al.	2013	Rhamphorhynchus muensteri	Piscivory	Content Fossils	.	.	.	.	.	.	.	.	.	.	Hone, D. W. E, Habib, M. B. & Lamanna, M. C. (2013). An annotated and illustrated catalogue of Solnhofen (Upper Jurassic, Germany) pterosaur specimens at Carnegie Museum of Natural History. Annals of Carnegie Museum 82, 165–191.
Rhamphorhynchinae	Witton	2013	Rhamphorhynchus muensteri	Piscivory	Comparative Anatomy	.	.	.	.	.	.	.	.	.	.	Witton, M. P. (2013). Pterosaurs: Natural History, Evolution, Anatomy. Princeton, NJ, USA: Princeton University Press.
Rhamphorhynchinae	Hone & Henderson	2014	Rhamphorhynchus muensteri	Piscivory	Functional Morphology	.	.	.	.	.	.	.	.	.	.	Hone, D. W. E. & Henderson, D. M. (2014). The posture of floating pterosaurs: Ecological implications for inhabiting marine and freshwater habitats. Palaeogeography, Palaeoclimatology, Palaeoecology 394, 89–98.
Rhamphorhynchinae	Hone et al.	2015	Rhamphorhynchus muensteri	Piscivory	Content Fossils	.	.	.	.	.	.	.	.	.	.	Hone, D. W. E., Henderson, D. M., Therrien, F. & Habib, M. B. (2015). A specimen of Rhamphorhynchus with soft tissue preservation, stomach contents and a putative coprolite. PeerJ 3, e1191.
Scaphognathinae	Seeley	1901	Scaphognathus sp.	Piscivory	Comparative Anatomy	.	.	.	.	.	.	.	.	.	.	Seeley H. G. (1901). Dragons of the Air: An Account of Extinct Flying Reptiles. Methuen & Co. London.
Scaphognathinae	Stieler	1922	Dorygnathus bathensis	Piscivory	Comparative Anatomy	.	.	.	.	.	.	.	.	.	.	Stieler, C. (1922). Neuer Rekonstruktionsversuch eines liassischen Flugsauriers. Naturwissenschaftliche Wochenschrift 20, 273–280.
Scaphognathinae	Bakker	1986	Scaphognathus sp.	Carnivory	Association	.	.	.	.	.	.	.	.	.	.	Bakker, R. (1986). The Dinosaur Heresies. Penguin Books, UK.
Scaphognathinae	Rayner	1989	Scaphognathus sp.	Piscivory	Functional Morphology	.	.	.	.	.	.	.	.	.	.	Rayner, J. M. V. (1989). Mechanics and physiology of flight in fossil vertebrates. Transactions of the Royal Society of Edinburgh: Earth Sciences 80, 1989.
Scaphognathinae	Wellnhofer	1991	Sordes pilosus	Piscivory	Comparative Anatomy	.	.	Insectivory	Comparative Anatomy	.	.	.	.	.	.	Wellnhofer, P. (1991). The Illustrated Encyclopedia of Pterosaurs. Salamander Books, Ltd, London.
Scaphognathinae	Bakurhina & Unwin	1995	Sordes pilosus	Insectivory	Comparative Anatomy	.	.	.	.	.	.	.	.	.	.	Bakhurina, N. N. & Unwin, D. M. (1995). A Survey of Pterosaurs from the Jurassic and Cretaceous of the Former Soviet Union and Mongolia. Historical Biology 10, 197–245.
Scaphognathinae	Unwin	2006	n/a	Piscivory	Comparative Anatomy	.	.	.	.	.	.	.	.	.	.	Unwin, D. M. (2006). The Pterosaurs from Deep Time. PI Press, New York, USA.
Scaphognathinae	Unwin	2007	n/a	Piscivory	Ichnology	.	.	.	.	.	.	.	.	.	.	Unwin, D. M. (2007). When pterosaurs came dowm from the trees: terrestrial locomotor styles and their implications for pterosaur ecology and evolutionary history. 3rd International Meeting on pterosaurs, Bavaria State Collection for Palaeontology, Munich, Germany.
Scaphognathinae	Lü & Bo	2011	Jianchangopterus zhaoianus	Insectivory	Comparative Anatomy	Association	.	.	.	.	.	.	.	.	.	Lü, J. & Bo, X. (2011). A New Rhamphorhynchoid Pterosaur (Pterosauria) from the Middle Jurassic Tiaojishan Formation of Western Liaoning, China. Acta Geologica Sinica 85, 977–983.
Scaphognathinae	Ősi	2011	Scaphognathus crassirostris	Piscivory	Comparative Anatomy	.	.	.	.	.	.	.	.	.	.	Ősi, A. (2011). Feeding-related characters in basal pterosaurs: implications for jaw mechanism, dental function and diet. Lethaia 44, 136–152.
Scaphognathinae	Witton	2013	n/a	Generalist	Comparative Anatomy	.	.	.	.	.	.	.	.	.	.	Witton, M. P. (2013). Pterosaurs: Natural History, Evolution, Anatomy. Princeton, NJ, USA: Princeton University Press.
Scaphognathinae	Bennett	2014	Scaphognathus crassirostris	Piscivory	Comparative Anatomy	Content Fossils	.	.	.	.	.	.	.	.	.	Bennett, S. C. (2014). A new specimen of the pterosaur Scaphognathus crassirostris, with comments on constraint of cervical verebrae number in pterosaurs. Neues Jahrbuch für Geologie und Paläontologie - Abhandlungen 271, 327–348.
Basal monofenestratans	Lü et al.	2010	Darwinopterus modularis	Carnivory	Comparative Anatomy	Association	.	.	.	.	.	.	.	.	.	Lü, J., Unwin, D. M., Jin, X., Liu, Y. & Ji, Q. (2010). Evidence for modular evolution in a long-tailed pterosaur with a pterodactyloid skull. Proceedings of the Royal Society B-Biological Sciences 277, 383–389
Basal monofenestratans	Wang et al.	2010	Darwinopterus linglongtaensis	Insectivory	Comparative Anatomy	.	.	Piscivory	Comparative Anatomy	.	.	.	.	.	.	Wang, X., Kellner, A. W. A., Jiang, S., Cheng, X., Meng, X. & Rodrigues, T. (2010). New long-tailed pterosaurs (Wukongopteridae) from western Liaoning, China. Anais da Academia Brasileira de Ciências 82, 1045–1062.
Basal monofenestratans	Lü & Bo	2011	Darwinopterus spp.	Piscivory	Association	.	.	.	.	.	.	.	.	.	.	Lü, J. & Bo, X. (2011). A New Rhamphorhynchoid Pterosaur (Pterosauria) from the Middle Jurassic Tiaojishan Formation of Western Liaoning, China. Acta Geologica Sinica 85, 977–983.
Basal monofenestratans	Lü et al.	2011	Darwinopterus robustadens	Insectivory	Comparative Anatomy	Association	.	.	.	.	.	.	.	.	.	Lü, J., Xu, L., Huali, C. & Zhang, X. (2011). A New Darwinopterid Pterosaur from the Middle Jurasic of Western Liaoning, Northeastern China and its Ecological Implications. Acta Geologica Sinica (English Edition) 85, 507–514.
Basal monofenestratans	Witton	2013	Darwinopterus modularus, robustadens	Insectivory	Comparative Anatomy	.	.	.	.	.	.	.	.	.	.	Witton, M. P. (2013). Pterosaurs: Natural History, Evolution, Anatomy. Princeton, NJ, USA: Princeton University Press.
Basal monofenestratans	Witton et al.	2015	Cuspicephalus scarfi	Piscivory	Comparative Anatomy	.	.	.	.	.	.	.	.	.	.	Witton, M. P., O'Sullivan, M. O. & Martill, D. M. (2015). The relationship of Cuspicephalus scarfi Martill and Etches, 2013 and Normannognathus wellnhoferi Buffetaut et al., 1998 to other monofenestratan pterosaurs. Contributions to Zoology 84, 115–127.
Istiodactylidae	Hooley	1913	Istiodactylus latidens	Piscivory	Comparative Anatomy	.	.	Carnivory	Comparative Anatomy	.	.	.	.	.	.	Hooley, R. W. (1913). On the Skeleton of Ornithodesmus latidens; an Ornithosaur from the Wealden Shales of Atherfiled (Isle of Wight). Quartely Journal of the Geological Society 96, 372–422.
Istiodactylidae	Wellnhofer	1991	Istiodactylus latidens	Piscivory	Comparative Anatomy	.	.	.	.	.	.	.	.	.	.	Wellnhofer, P. (1991). The Illustrated Encyclopedia of Pterosaurs. Salamander Books, Ltd, London.
Istiodactylidae	Howse et al.	2001	Istiodactylus latidens	Carnivory	Comparative Anatomy	.	.	.	.	.	.	.	.	.	.	Howse, S. C. B., Milner, A. R. & Martill, D. M. (2001). Pterosaurs. In: Dinosaurs of the Isle of Wight, Martill, D.M. & Naish, D. Wiley-Blackwell, UK.
Istiodactylidae	Wang & Lu	2001	Haopterus gracilis	Piscivory	Comparative Anatomy	Association	.	.	.	.	.	.	.	.	.	Wang, X. & Lü, J. (2001). Discovery of a pterodactylid pterosaur from the Yixian Formation of western Liaoning, China. Chinese Science Bulletin 46, 1112–1117.
Istiodactylidae	Unwin	2006	Istiodactylus latidens	Carnivory	Comparative Anatomy		.	.	.	.	.	.	.	.	.	Unwin, D. M. (2006). The Pterosaurs from Deep Time. PI Press, New York, USA.
Istiodactylidae	Wang & Zhou	2006	Nurhachius ignaciobritoi, Haopterus gracilis	Piscivory	Comparative Anatomy	Association	.	.	.	.	.	.	.	.	.	Wang, X. & Zhou, Z. (2006). Pterosaur assemblages of the Jehol Biota and their implication for the Early Cretaceous pterosaur radiation. Geological Journal 41, 405–418.
Istiodactylidae	Unwin	2007	n/a	Carnivory	Ichnology	.	.	.	.	.	.	.	.	.	.	Unwin, D. M. (2007). When pterosaurs came dowm from the trees: terrestrial locomotor styles and their implications for pterosaur ecology and evolutionary history. 3rd International Meeting on pterosaurs, Bavaria State Collection for Palaeontology, Munich, Germany.
Istiodactylidae	Lü et al.	2008	Liaoxipterus brachyognathus	Insectivory	Comparative Anatomy	.	.	.	.	.	.	.	.	.	.	Lü, J., Xu, L. & Ji, Q. (2008). Restudy of Liaoxipterus (Istiodactylidae: Pterosauria), with comments on the Chinese istiodactylid pterosaurs. Zitteliana B28, 229–241.
Istiodactylidae	Witton	2012	Istiodactylus	Carnivory	Comparative Anatomy	.	.	.	.	.	.	.	.	.	.	Witton, M. P. (2012). New Insights into the Skull of Istiodactylus latidens (Ornithocheiroidea, Pterodactyloidea). PLoS ONE 7, e33170
Istiodactylidae	Witton	2013	n/a	Carnivory	Comparative Anatomy	.	.	.	.	.	.	.	.	.	.	Witton, M. P. (2013). Pterosaurs: Natural History, Evolution, Anatomy. Princeton, NJ, USA: Princeton University Press.
Istiodactylidae	Martill	2014	Istiodactylus latidens	Carnivory	Comparative Anatomy	.	.	Piscivory	Comparative Anatomy	.	.	.	.	.	.	Martill, D. M. (2014). A functional odontoid in the dentary of the Early Cretaceous pterosaur Istiodactylus latidens: Implications for feeding. Cretaceous Research 47, 56–65.
Istiodactylidae	Lü	2015	Liaoxipterus brachyognathus	Insectivory	Comparative Anatomy	.	.	.	.	.	.	.	.	.	.	Lü, J. (2015). The Hyoid Apparatus of Liaoxipterus brachycephalus (Pterosauria) and Its Implications for Food-catching Behaviour. Acta Geologica Sinica 36, 362–366.
Ornithocheiridae	Seeley	1901	Orntihocheirus sp.	Piscivory	Comparative Anatomy	.	.	.	.	.	.	.	.	.	.	Seeley H. G. (1901). Dragons of the Air: An Account of Extinct Flying Reptiles. Methuen & Co. London.
Ornithocheiridae	Wellnhofer	1991	Cearadactylus atrax	Piscivory	Comparative Anatomy	.	.	.	.	.	.	.	.	.	.	Wellnhofer, P. (1991). The Illustrated Encyclopedia of Pterosaurs. Salamander Books, Ltd, London.
Ornithocheiridae	Dalla Vecchia	1993	Cearadactylus? ligabuei	Piscivory	Comparative Anatomy	.	.	.	.	.	.	.	.	.	.	Dalla Vecchia, F. M. (1993). Cearadactylus? ligabuei nov.sp., a new early Cretaceous (Aptian) pterosaur from Chapada do Araripe (Northeastern Brazil). Bollettino della Societá Paleontologica Italiana 32, 401–409.
Ornithocheiridae	Unwin	2001	n/a	Piscivory	Association	.	.	.	.	.	.	.	.	.	.	Unwin, D. M. (2001). An overview of the pterosaur assemblage from the Cambridge Greensand (Cretaceous) of Eastern England. Mitteilungen Museum für Naturkunde Berlin, Geowissenschaftliche 5, 239–263.
Ornithocheiridae	Frey et al.	2003	Ludodactylus sibbicki	Piscivory	Association	.	.	.	.	.	.	.	.	.	.	Frey, E., Martill, D. M. & Buchy, M. C. (2003). A new crested ornithocheird from the Lower Cretaceous of Northeastern Brazil and the unusual death of an unusual pterosaur. In: Buffetaut, E. & Mazin, J-M. (eds) Evolution and Palaeobiology of Pterosaurs.Geological Society, London, Special Publications 217, 55–63.
Ornithocheiridae	Chatterjee & Templin	2004	Anhanguera sp.	Piscivory	Association	.	.	.	.	.	.	.	.	.	.	Chatterjee, S. & Templin, R. J. (2004). Posture, locomotion, and palaeoecology of pterosaurs. Boulder, Colorado, Geological Society of America Special Paper 376, 1–64.
Ornithocheiridae	Unwin	2006	Ludodactylus spp.	Piscivory	Comparative Anatomy	.	.	.	.	.	.	.	.	.	.	Unwin, D. M. (2006). The Pterosaurs from Deep Time. PI Press, New York, USA.
Ornithocheiridae	Wang & Zhou	2006	Liaoningopterus gui, Boreopterus cuiae	Piscivory	Comparative Anatomy	Association	.	Filter-feeder	Comparative Anatomy	.	.	.	.	.	.	Wang, X. & Zhou, Z. (2006). Pterosaur assemblages of the Jehol Biota and their implication for the Early Cretaceous pterosaur radiation. Geological Journal 41, 405–418.
Ornithocheiridae	Molnar & Thulborn	2007	Mythunga camara	Piscivory	Comparative Anatomy	Association	.	.	.	.	.	.	.	.	.	Molnar, R. E. & Thulborn, R. A. (2007). An incomplete pterosaur skull from the Cretaceous of north-central Queensland, Australia. Arquivos do Museu Nacional, Rio de Janeiro 65, 461–470.
Ornithocheiridae	Unwin	2007	n/a	Piscivory	Ichnology	.	.	.	.	.	.	.	.	.	.	Unwin, D. M. (2007). When pterosaurs came dowm from the trees: terrestrial locomotor styles and their implications for pterosaur ecology and evolutionary history. 3rd International Meeting on pterosaurs, Bavaria State Collection for Palaeontology, Munich, Germany.
Ornithocheiridae	Veldmeijer et al.	2007	Coloborhynchus	Piscivory	Comparative Anatomy	Functional Morphology	.	.	.	.	.	.	.	.	.	Veldmeijer, A .J., Signore, M. & Bucci, E. (2007). Predator-prey interaction of Brazilian Cretaceous toothed pterosaurs: a case example. In: Elewa, A. M. T. (ed.) (2007) Predation in Organisms; A Distinct Phenomenon. Springer-Verlag Berlin Heidelberg, Germany.
Ornithocheiridae	Amiot et al.	2010	n/a	Piscivory	Isotopes	.	.	.	.	.	.	.	.	.	.	Amiot, R., Wang, X., Lecuyer, C., Buffetaut, E., Cavin, L., Ding, Z., Fluteau, F., Kellner, A. W. A., Tong, H. & Zhang, F. (2010). Oxygen and carbon isotope compositions of middle Cretaceous vertebrates from North Africa and Brazil: Ecological and environmental significance. Palaeogeography, Palaeoclimatology, Palaeoecology 297, 439–451.
Ornithocheiridae	Kear et al.	2010	n/a	Piscivory	Comparative Anatomy	Association	.	.	.	.	.	.	.	.	.	Kear, B. P., Deacon, G. L. & Siverson, M. (2010). Remains of a Late Cretaceous pterosaur from the Molecap Greensand of Western Australia. Alcheringa, An Australasian Journal of Palaeontology 34, 273–279
Ornithocheiridae	Tütken & Hone	2010	n/a	Piscivory	Isotopes	.	.	.	.	.	.	.	.	.	.	Tütken, T. & Hone, D. W. E. (2010). The Ecology of Pterosaurs Based on Carbon and Oxygen Isotope Analysis. Acta Geoscientica Sinica 31, 65–67.
Ornithocheiridae	Fletcher & Salisbury	2011	n/a	Piscivory	Comparative Anatomy	Association	.	.	.	.	.	.	.	.	.	Fletcher, T. L. & Salisbury, S. W. (2011). New pterosaur fossils from the Early Cretaceous (Albian) of Queensland, Australia. Journal of Vertebrate Palaeontology 30, 1747–1759.
Ornithocheiridae	Ősi	2011	Ornithocheirus mesembrinus	Piscivory	Comparative Anatomy	.	.	.	.	.	.	.	.	.	.	Ősi, A. (2011). Feeding-related characters in basal pterosaurs: implications for jaw mechanism, dental function and diet. Lethaia 44, 136–152.
Ornithocheiridae	Veldmeijer et al.	2012	Anhanguera sp.	Piscivory	Comparative Anatomy	.	.	.	.	.	.	.	.	.	.	Veldmeijer, A. J, Witton, M. P. and Nieuwland, I. (2012). Pterosaurs: Flying Contemporaries of the Dinosaurs. Leiden, NLD: Sidestone Press.
Ornithocheiridae	Wang et al.	2012	Guidraco venator	Piscivory	Content Fossils	.	.	.	.	.	.	.	.	.	.	Wang, X., Kellner, A. W. A, Jiang, S. & Cheng, X. (2012). New tooth flying reptile from Asia: close similarities between early Cretaceous pterosaur faunas from China and Brazil. Naturwissenschaften 99, 249–257.
Ornithocheiridae	Witton	2013	n/a	Piscivory	Comparative Anatomy	.	.	Filter-feeder	Comparative Anatomy	.	.	.	.	.	.	Witton, M. P. (2013). Pterosaurs : Natural History, Evolution, Anatomy. Princeton, NJ, USA: Princeton University Press.
Ornithocheiridae	Wretman & Kear	2013	Mythunga	Piscivory	Association	.	.	.	.	.	.	.	.	.	.	Wretman, L. & Kear, B. P. (2013). Bite marks on an ichthyodectiform fish from Australia: possible evidence of trophic interaction in an Early Cretaceous marine ecosystem. Alcheringa, An Australasian Journal of Palaeontology 38, 170–176.
Ornithocheiridae	Elgin	2014	Brasileodctylus araripensis & gracilirostris	Piscivory	Functional Morphology	.	.	.	.	.	.	.	.	.	.	Elgin, R. A. (2014). Palaeobiology, Morphology and Flight Characteristics of Pterydactyloid Pterosaurs. PhD Thesis, Ruprecht-Karls-Universität Heidelberg.
Ornithocheiridae	Teng et al.	2014	Zhenyuanopterus sp.	Piscivory	Comparative Anatomy	.	.	.	.	.	.	.	.	.	.	Teng, F., Lü, J., Wei, X., Hsiao, Y. & Pittman, M. (2014). New Material of Zhenyuanopterus (Pterosauria) from the Early Cretaceous Yixian Formation of Western Liaoning. Acta Geologica Sinica (English Edition) 88, 1–5.
Ornithocheiridae	Wang et al.	2014	Ikrandraco avatar	Piscivory	Comparative Anatomy	.	.	.	.	.	.	.	.	.	.	Wang, X., Rodrigues, T., Jiang, S., Cheng X. & Kellner, A. W. A. (2014). An Early Cretaceous pterosaur with an unusual mandibular crest from China and a potential novel feeding strategy. Scientific Reports 4, 1–9.
Ornithocheiridae	Habib	2015	Ornithocheirus sp.	Piscivory	Functional Morphology	.	.	.	.	.	.	.	.	.	.	Habib, M. B. (2015). Size limits of marine pterosaurs and energetic considerations of plunge versus pluck feeding.The 5th International Symposium on Pterosaurs, University of Portsmouth, UK.
Ornithocheiridae	Rodrigues et al.	2015	Linlongopterus jennyae, Guidraco venator	Piscivory	Comparative Anatomy	.	.	.	.	.	.	.	.	.	.	Rodrigues, T., Jiang, S., Cheng, X., Wang, X. & Kellner, A. W. A. (2015). A new toothed pteranodontioid (Pterosauria, Pterodactyloidea) from the Jiufotang Formation (Lower Cretaceous, Aptian) of China and comments on Liaoningopterus gui Wang and Zhou, 2003. Historical Biology 27, 782–795.
Pteranodontidae	Marsh	1876	Pteranodon spp.	Piscivory	Comparative Anatomy	.	.	.	.	.	.	.	.	.	.	Marsh, O. C. (1876). Notice of a new Suborder of Pterosauria. Annals and Magazine of Natural History Ser.4. 18, 195–196.
Pteranodontidae	Eaton	1910	Pteranodon spp.	Piscivory	Comparative Anatomy	Association	.	.	.	.	.	.	.	.	.	Eaton, G. F. (1910). Osteology of Pteranodon. Memoirs of the Connecticut Academy of Arts of Sciences 2, 138.
Pteranodontidae	Hankin	1912	Pteranodon spp.	Piscivory	Comparative Anatomy	.	.	.	.	.	.	.	.	.	.	Hankin, E. H. (1912). The Development of Animal Flight. The Aeronautical Journal 47, 24–40.
Pteranodontidae	Brown	1943	Pteranodon spp.	Piscivory	Content Fossils	.	.	Durophagy	Content Fossils	.	.	.	.	.	.	Brown, B. (1943). Flying reptiles. Natural History 52, 104–111.
Pteranodontidae	Bramwell & Whitfield	1974	Pteranodon spp.	Piscivory	Comparative Anatomy	Association	Functional Morphology	.	.	.	.	.	.	.	.	Bramwell, C. D. & Whitfield, G. R. (1974). Biomechanics of Pteranodon. Philosophical Transactions of the Royal Society B-Biological Sciences 267, 503–581.
Pteranodontidae	Wellnhofer	1991	Pteranodon spp.	Piscivory	Content Fossils	.	.	Durophagy	Content Fossils	.	.	.	.	.	.	Wellnhofer, P. (1991). The Illustrated Encyclopedia of Pterosaurs. Salamander Books, Ltd, London.
Pteranodontidae	Hazlehurst & Rayner	1992	Pteranodon spp.	Piscivory	Comparative Anatomy	Functional Morphology	.	.	.	.	.	.	.	.	.	Hazlehurst, G. A. & Rayner, J. M. V. (1992). Flight characteristics of Triassic and Jurassic Pterosauria: an appraisal based on wing shape. Palaeobiology 18, 447–463.
Pteranodontidae	Bennett	1993	Pteranodon longiceps	Piscivory	Comparative Anatomy	.	.	.	.	.	.	.	.	.	.	Bennett, S. C. (1993). The ontogeny of Pteranodon and other pterosaurs. Paleobiology 19, 92–106.
Pteranodontidae	Bennett	1994	Pteranodon spp.	Piscivory	Comparative Anatomy	.	.	.	.	.	.	.	.	.	.	Bennett, S. C. (1994). The Pterosaurs of the Niobrara Chalk. The Earth Scientist 11, 22–25.
Pteranodontidae	Bennett	2001	Pteranodon spp.	Piscivory	Comparative Anatomy	Functional Morphology	.	.	.	.	.	.	.	.	.	Bennett, S. C. (2001). The Osteology and Functional Morphology of the Late Cretaceous Pterosaur Pteranodon, Part II. Size and Functional Morphology. Palaeontographica Abteilung A 260, 1–153.
Pteranodontidae	Unwin	2001	Pteranodon spp.	Piscivory	Association	.	.	.	.	.	.	.	.	.	.	Unwin, D. M. (2001). An overview of the pterosaur assemblage from the Cambridge Greensand (Cretaceous) of Eastern England. Mitteilungen Museum für Naturkunde Berlin, Geowissenschaftliche 5, 239–263.
Pteranodontidae	Chatterjee & Templin	2004	Pteranodon spp.	Piscivory	Association	.	.	.	.	.	.	.	.	.	.	Chatterjee, S. & Templin, R. J. (2004). Posture, locomotion, and palaeoecology of pterosaurs. Boulder, Colorado, Geological Society of America Special Paper 376, 1–64.
Pteranodontidae	Hargrave	2007	Pteranodon spp.	Piscivory	Content Fossils	.	.	.	.	.	.	.	.	.	.	Hargrave, J. E. (2007). Pteranodon (Reptilia: Pterosauria): Stratigraphic distribution and taphonomy in the lower Pierre Shale Group (Campanian), western South Dakota and eatern Wyoming. Geological Society of America Special Papers 427, 215–225.
Pteranodontidae	Humphries et al.	2007	Pteranodon spp.	Piscivory	Functional Morphology	.	.	.	.	.	.	.	.	.	.	Humphries, S., Bonser, R. H. C., Witton, M. P. & Martill, D. M. (2007). Did Pterosaurs Feed by Skimming? Physical Modelling and Anatomical Evaluation of an Unusual Feeding Method. PLoS Biology 5, e204.
Pteranodontidae	Veldmeijer et al.	2012	Pteranodon sternbergi	Piscivory	Content Fossils	.	.	.	.	.	.	.	.	.	.	Veldmeijer, A. J., Witton, M. P. and Nieuwland, I. (2012) Pterosaurs : Flying Contemporaries of the Dinosaurs. Leiden, NLD: Sidestone Press.
Pteranodontidae	Witton	2013	Pteranodon spp.	Piscivory	Comparative Anatomy	.	.	.	.	.	.	.	.	.	.	Witton, M. P. (2013). Pterosaurs: Natural History, Evolution, Anatomy. Princeton, NJ, USA: Princeton University Press.
Pteranodontidae	Hone & Henderson	2014	Pteranodon longiceps	Piscivory	Functional Morphology	.	.	.	.	.	.	.	.	.	.	Hone, D. W. E. & Henderson, D. M. (2014). The posture of floating pterosaurs: Ecological implications for inhabiting marine and freshwater habitats. Palaeogeography, Palaeoclimatology, Palaeoecology 394, 89–98.
Pteranodontidae	Habib	2015	Pteranodon spp.	Piscivory	Functional Morphology	.	.	.	.	.	.	.	.	.	.	Habib, M. B. (2015). Size limits of marine pterosaurs and energetic considerations of plunge versus pluck feeding. The 5th International Symposium on pterosaurs, University of Portsmouth, UK.
Nyctosauridae	Frey et al.	2006	Muzquizopteryx coahuilensis	Piscivory	Comparative Anatomy	Association	Functional Morphology	.	.	.	.	.	.	.	.	Frey, E., Buchy, M. C., Stinnesbeck, W., González, A. G. & Stefano, A. (2006). Muzquizopteryx coahuilensis n.g., n.sp., a nyctosauris pterosaur with soft tissue preservation from the Coniacian (Late Cretaceous) of northeast Mexico (Coahuila). Oryctos 6, 19–40.
Nyctosauridae	Unwin	2007	n/a	Piscivory	Ichnology	.	.	.	.	.	.	.	.	.	.	Unwin, D. M. (2007). When pterosaurs came dowm from the trees: terrestrial locomotor styles and their implications for pterosaur ecology and evolutionary history. 3rd International Meeting on pterosaurs, Bavaria State Collection for Palaeontology, Munich, Germany.
Nyctosauridae	Witton	2013	Nyctosaurus spp.	Piscivory	Comparative Anatomy	.	.	.	.	.	.	.	.	.	.	Witton, M. P. (2013). Pterosaurs: Natural History, Evolution, Anatomy. Princeton, NJ, USA: Princeton University Press.
Basal ctenochasmatoids	Arthaber	1921	Pterodactylus spp.	Insectivory	Comparative Anatomy	.	.	.	.	.	.	.	.	.	.	Arthaber, G. (1921). Über Entwicklung, Ausbildung und Absterben der Flugsaurier. Paläontlogische Zeitschrift 4, 1–47.
Basal ctenochasmatoids	Bakker	1986	Pterodactylus spp.	Insectivory	Comparative Anatomy	.	.	.	.	.	.	.	.	.	.	Bakker, R. (1986). The Dinosaur Heresies. Penguin Books, UK.
Basal ctenochasmatoids	Rayner	1989	Pterodactylus spp.	Piscivory	Comparative Anatomy	.	.	.	.	.	.	.	.	.	.	Rayner, J. M. V. (1989). Mechanics and physiology of flight in fossil vertebrates. Transactions of the Royal Society of Edinburgh: Earth Sciences 80, 1989.
Basal ctenochasmatoids	Unwin	2006	Pterodactylus spp. Cycnorhamphus suevicus	Insectivory	Comparative Anatomy	.	.	Filter-feeder	Comparative Anatomy	.	.	.	.	.	.	Unwin, D. M. (2006). The Pterosaurs from Deep Time. PI Press, New York, USA.
Basal ctenochasmatoids	Unwin	2007	Pterodactylus spp.	Insectivory	Ichnology	.	.	Carnivory	Ichnology	.	.	.	.	.	.	Unwin, D. M. (2007). When pterosaurs came dowm from the trees: terrestrial locomotor styles and their implications for pterosaur ecology and evolutionary history. 3rd International Meeting on pterosaurs, Bavaria State Collection for Palaeontology, Munich, Germany.
Basal ctenochasmatoids	Bennett	2012	Pterodactylus spp.	Piscivory	Comparative Anatomy	Association	.		.	.	.	.	.	.	.	Bennett, S. C. (2012). New information on body size and cranial display structures of Pterodactylus antiquus, with a revision of the genus. Palaontogische Zeitschrift 87, 269–289.
Basal ctenochasmatoids	Witton	2013	Cycnorhamphus suevicus	Insectivory	Comparative Anatomy	.	.	Durophagy	Comparative Anatomy	.	.	.	.	.	.	Witton, M. P. (2013) Pterosaurs: Natural History, Evolution, Anatomy. Princeton, NJ, USA: Princeton University Press.
Basal ctenochasmatoids	Henderson	2017	Pterodactylus antiquus	Generalist	Functional Morphology	.	.	.	.	.	.	.	.	.	.	Henderson, D. M. (2018). Using three-dimensional, digitial models of pterosaur skulls for the investigation of their relative bite forces and fedding styles. In: Hone, D. W. E., Witton, M. P. & Martill, D. M. (eds) New Perspectives on Pterosaur Palaeobiology. Geological Society, London, Special Publications 455, 25–44.
Ctenochasmatidae	Bakker	1986	Pterodaustro sp.	Filter-feeder	Comparative Anatomy	.	.	.	.	.	.	.	.	.	.	Bakker, R. (1986). The Dinosaur Heresies. Penguin Books, UK.
Ctenochasmatidae	Wellnhofer	1991	Ctenochasma gracile	Filter-feeder	Comparative Anatomy	.	.	.	.	.	.	.	.	.	.	Wellnhofer, P. (1991). The Illustrated Encyclopedia of Pterosaurs. Salamander Books, Ltd, London.
Ctenochasmatidae	Howse & Milner	1995	Gnathosaurus subulatus, Plateorhynchus streptophorodon	Filter-feeding	Comparative Anatomy	.	.	.	.	.	.	.	.	.	.	Howse, S. C. B & Milner, A. R. (1995). The pterodactyloids from the Purbeck Limestone Formation of Dorset. Bulletin of the Natural History Museum of London 51, 7388.
Ctenochasmatidae	Chiappe & Chinsamy	1996	Pterodaustro guinazui	Filter-feeder	Comparative Anatomy	.	.	.	.	.	.	.	.	.	.	Chiappe, L. M. & Chinsamy, A. (1996). Pterodaustro's true teeth. Nature 379, 211–212.
Ctenochasmatidae	Chiappe et al.	1998	Pterodaustro guinazui	Filter-feeder	Comparative Anatomy	.	.	.	.	.	.	.	.	.	.	Chiappe, L., Rivarola, S., Cone, A., Fregenal-Martinez, M., Sozzi, H., Buatois, L., Gallego, O., Laza, J., Romero, E., Lopez-Arbarello, A., Buscalioni, A., Marsicano, C., Adamonis, S., Ortega, F., McGehee, S. & Di Iorio, O. (1998) Biotic association and palaeoenvironmental reconstruction of the "Loma del Pterodaustro" fossil site (Early Cretaceous, Argentina). Geobios 31, 349–369.
Ctenochasmatidae	Unwin et al.	2000	Eosipterus sp.	Filter-feeder	Comparative Anatomy	.	.	.	.	.	.	.	.	.	.	Unwin, D. M., Lü, J. & Bakhurina, N. N. (2000). On the systematic and stratigraphic significance of pterosaurs from the Lower Cretaceous Yixian Formation (Jehol Group) of Liaoning, China. Mitteilungen Museum für Naturkunde Berlin, Geowissenschaftliche 3, 181–206.
Ctenochasmatidae	Naish & Martill	2003	Pterodaustro sp.	Filter-feeder	Comparative Anatomy	.	.	.	.	.	.	.	.	.	.	Naish, D. & Martill, D. M. (2003). Pterosaurs- a successful invasion of prehistoric skies. Biologist 50, 213–216.
Ctenochasmatidae	Unwin	2006	Ctenochasma gracile, Gnathosaurus subulatus	Filter-feeder	Comparative Anatomy	.	.	.	.	.	.	.	.	.	.	Unwin, D. M. (2006). The Pterosaurs from Deep Time. PI Press, New York, USA.
Ctenochasmatidae	Wang & Zhou	2006	Cathyopterus grabaui	Filter-feeder	Comparative Anatomy	.	.	.	.	.	.	.	.	.	.	Wang, X. & Zhou, Z. (2006). Pterosaur assemblages of the Jehol Biota and their implication for the Early Cretaceous pterosaur radiation. Geological Journal 41, 405–418.
Ctenochasmatidae	Unwin	2007	n/a	Filter-feeder	Ichnology	.	.	.	.	.	.	.	.	.	.	Unwin, D. M. (2007). When pterosaurs came dowm from the trees: terrestrial locomotor styles and their implications for pterosaur ecology and evolutionary history. 3rd International Meeting on pterosaurs, Bavaria State Collection for Palaeontology, Munich, Germany.
Ctenochasmatidae	Chinsamy-Turan et al.	2008	Pterodaustro guinazui	Filter-feeder	Comparative Anatomy	.	.	.	.	.	.	.	.	.	.	Chinsamy-Turan, A., Codorniu, L. & Chiappe, L. (2008). Developmental Growth Patterns of the Filter-Feeding Pterosaur, Pterodaustro guinazui. Journal of Vertebrate Paleontology 28, 63A.
Ctenochasmatidae	Chinsamy et al.	2009	Pterodaustro guinazui	Filter-feeder	Comparative Anatomy	.	.	Durophagy	Comparative Anatomy	.	.	.	.	.	.	Chinsamy, A., Codorinu, L. & Chiappe, L. (2009). Palaeobiological Implications of the Bone Histology of Pterodaustro guinazui. The Anatomical Record 292, 1462–1477.
Ctenochasmatidae	Codorinu et al.	2013	Pterodaustro guinazui	Filter-feeder	Content Fossils	.	.	Durophagy	Content Fossils	.	.	.	.	.	.	Codorniu, L., Chiappe, L. & Cid, F. D. (2013). First occurrence of stomach stones in pterosaurs. Journal of Vertebrate Paleontology 33, 647–654.
Ctenochasmatidae	Witton	2013	Ctenochasma gracile, Gnathosaurus subulata	Filter-feeder	Comparative Anatomy	.	.	Piscivory	Comparative Anatomy	.	.	.	.	.	.	Witton, M. P. (2013). Pterosaurs: Natural History, Evolution, Anatomy. Princeton, NJ, USA: Princeton University Press.
Ctenochasmatidae	Lü et al.	2016	Gladocephaloideus jingangshanensis	Piscivory	Comparative Anatomy	.	.	.	.	.	.	.	.	.	.	Lü, J., Kundrat, M. & Shen, C. (2016). New Material of the Pterosaur Gladocephaloideus Lü et al., 2012 from the Early Cretaceous of Liaoning Province, China, with Comments on Its Systematic Position. PLoS ONE 11, e0154888
Ctenochasmatidae	Zhou et al.	2017	Liaodactylus primus	Filter-feeder	Comparative Anatomy	.	.	.	.	.	.	.	.	.	.	Zhou, C-F., Gao, K-Q., Yi, H., Xue, J., Li, Q. & Fox, R. C. (2017). Earliest filter-feeding pterosaur from the Jurassic of China and ecological evolution of Pterodactyloidea. Royal Society Open Science 4, 160672.
Ctenochasmatidae	Henderson	2018	Ctenochasma gracile, Gnathosaurus subulatus, Pterodaustro guinazui	Filter-feeder	Functional Morphology	.	.	.	.	.	.	.	.	.	.	Henderson, D. M. (2018). Using three-dimensional, digitial models of pterosaur skulls for the investigation of their relative bite forces and feeding styles. In: Hone, D. W. E., Witton, M. P. & Martill, D. M. (eds) New Perspectives on Pterosaur Palaeobiology. Geological Society, London, Special Publications 455, 25–44
Lonchodectidae	Unwin	2001	n/a	Generalist	Comparative Anatomy	Association	.	.	.	.	.	.	.	.	.	Unwin, D. M. (2001). An overview of the pterosaur assemblage from the Cambridge Greensand (Cretaceous) of Eastern England. Mitteilungen Museum für Naturkunde Berlin, Geowissenschaftliche 5, 239–263.
Lonchodectidae	Unwin	2006	n/a	Generalist	Comparative Anatomy	.	.	.	.	.	.	.	.	.	.	Unwin, D. M. (2006). The Pterosaurs from Deep Time. PI Press, New York, USA.
Lonchodectidae	Wang & Zhou	2006	Feilongus youngi	Piscivory	Comparative Anatomy	.	.	.	.	.	.	.	.	.	.	Wang, X. & Zhou, Z. (2006). Pterosaur assemblages of the Jehol Biota and their implication for the Early Cretaceous pterosaur radiation. Geological Journal 41, 405–418.
Lonchodectidae	Unwin	2007	n/a	Piscivory	Ichnology	.	.	.	.	.	.	.	.	.	.	Unwin, D. M. (2007). When pterosaurs came dowm from the trees: terrestrial locomotor styles and their implications for pterosaur ecology and evolutionary history. 3rd International Meeting on pterosaurs, Bavaria State Collection for Palaeontology, Munich, Germany.
Lonchodectidae	Unwin et al.	2008	n/a	Generalist	Comparative Anatomy	.	.	.	.	.	.	.	.	.	.	Unwin, D. M., Xi, M., Xiaolin, W. (2008). How the Moon Goddess, Chang-e, helped us to understand pterosaur evolutionary history. Symposium of Vertebrate Palaeontology and Comparative Anatomy, Dublin 55-56.
Lonchodectidae	Witton	2013	n/a	Generalist	Comparative Anatomy	.	.	.	.	.	.	.	.	.	.	Witton, M. P. (2013). Pterosaurs: Natural History, Evolution, Anatomy. Princeton, NJ, USA: Princeton University Press.
Lonchodectidae	Wang et al.	2014	Feilongus youngi	Carnivory	Comparative Anatomy	.	.	.	.	.	.	.	.	.	.	Wang, X., Caizhi, S., Gao, C. & Jin, K. (2014). New Material of Feilongus (Reptilia: Pterosauria) from the Lower Cretaceous Jiufotang Formation of Western Liaoning. Acta Geologica Sinica (English Edition) 88 13–17.
Lonchodectidae	Lü et al.	2016	Pangupterus liui	Piscivory	Comparative Anatomy	.	.	.	.	.	.	.	.	.	.	Lü, J., Liu, C., Lijun, P. & Caizhi, S. (2016). A New Pterodactyloid Pterosaur from the Early Cretaceous of the Western Part of Liaoning Province, Northeastern China. Acta Geologica Sinica 90, 777–782.
Basal dsungaripteroids	Bennett	2006	Germanodactylus spp.	Durophagy	Comparative Anatomy	.	.	.	.	.	.	.	.	.	.	Bennett, S. C. (2006). Juvenile Specimens of the Pterosaur Germanodactylus cristatus, with a Review of the Genus. Journal of Vertebrate Paleontology 26, 872–878.
Basal dsungaripteroids	Unwin	2006	Germanodactylus spp.	Durophagy	Comparative Anatomy	.	.	.	.	.	.	.	.	.	.	Unwin, D. M. (2006). The Pterosaurs from Deep Time. PI Press, New York, USA.
Dsungaripteridae	Wellnhofer	1991	Dsungaripterus youngi, 'Phobetor' parvus	Durophagy	Comparative Anatomy	.	.	Piscivory	Comparative Anatomy	.	.	.	.	.	.	Wellnhofer, P. (1991). The Illustrated Encyclopedia of Pterosaurs. Salamander Books, Ltd, London.
Dsungaripteridae	Chatterjee & Templin	2004	Dsungaripterus weii	Durophagy	Comparative Anatomy	.	.	.	.	.	.	.	.	.	.	Chatterjee, S. & Templin, R. J. (2004). Posture, locomotion, and palaeoecology of pterosaurs. Boulder, Colorado, Geological Society of America Special Paper 376, 1–64.
Dsungaripteridae	Matsukawa et al.	2006	Dsungaripterus weii	Durophagy	Association	.	.	.	.	.	.	.	.	.	.	Matsukawa, M., Saiki, S., Ito, M., Obata, I., Nichols, D. J., Lockley, M. G., Kukihara, R. & Shibata, K. (2006). Early Cretaceous terrestrial ecosystems in East Asia based on food-web and energy-flow models. Cretaceous Research 27, 285–307.
Dsungaripteridae	Unwin	2006	'Phobetor' parvus	Durophagy	Comparative Anatomy	.	.	.	.	.	.	.	.	.	.	Unwin, D. M. (2006). The Pterosaurs from Deep Time. PI Press, New York, USA.
Dsungaripteridae	Unwin	2007	n/a	Durophagy	Ichnology	.	.	.	.	.	.	.	.	.	.	Unwin, D. M. (2007). When pterosaurs came dowm from the trees: terrestrial locomotor styles and their implications for pterosaur ecology and evolutionary history. 3rd International Meeting on pterosaurs, Bavaria State Collection for Palaeontology, Munich, Germany.
Dsungaripteridae	Lü et al.	2009	Dsungaripterus weii & Noripterus complicidens	Durophagy	Comparative Anatomy	.	.	Piscivory	Comparative Anatomy	.	.	.	.	.	.	Lü, J., Azuma, Y., Dong, Z., Barsbold, R., Kobayashi, Y. & Lee, Y.N. (2009). New material of dsungaripterid pterosaurs (Pterosauria: Pterodactyloidea) from western Mongolia and its palaecological implications. Geological Magazine 146, 690–700.
Dsungaripteridae	Veldmeijer et al.	2012	Dsungaripterus weii	Durophagy	Comparative Anatomy	.	.	.	.	.	.	.	.	.	.	Veldmeijer, A. J., Witton, M. P. and Nieuwland, I. (2012). Pterosaurs: Flying Contemporaries of the Dinosaurs. Leiden, NLD: Sidestone Press.
Dsungaripteridae	Witton	2013	n/a	Durophagy	Comparative Anatomy	.	.	.	.	.	.	.	.	.	.	Witton, M. P. (2013) Pterosaurs: Natural History, Evolution, Anatomy. Princeton, NJ, USA: Princeton University Press.
Dsungaripteridae	Dececchi et al.	2014	n/a	Durophagy	Comparative Anatomy	.	.	.	.	.	.	.	.	.	.	Dececchi, A., Cadena, E., Du, T. & Larsson, H. (2014). Colombia's first pterosaur: a new genus of dsungaripterid documents a novel dental morphology in pterosaurs. Journal of Paleontology, Program and Abstracts, 119.
Dsungaripteridae	Hone & Henderson	2014	Dsungaripterus weii	Durophagy	Functional Morphology	.	.	.	.	.	.	.	.	.	.	Hone, D. W. E. & Henderson, D. M. (2014). The posture of floating pterosaurs: Ecological implications for inhabiting marine and freshwater habitats. Palaeogeography, Palaeoclimatology, Palaeoecology 394, 89–98.
Dsungaripteridae	Hone et al.	2015	Noripterus complicidens	Durophagy	Comparative Anatomy	.	.	.	.	.	.	.	.	.	.	Hone, D. W. E., Xu, X. Jiang, S. & Hutchinson, J. R. (2015). The return of the holotype of Noripterus (Young, 1973) -implications for dsungaripterid taxonomy and a possible digitigrade pterosaur. The 5th International Symposium on Pterosaurs, University of Portsmouth, UK.
Tapejaridae	Wellnhofer & Kellner	1991	Tapejara wellnhoferi	Durophagy	Comparative Anatomy	Association	.	Herbivory/Frugivory	Comparative Anatomy	Association	.	.	.	.	.	Wellnhofer, P. & Kellner, A. W. A. (1991). The Skull of Tapejara wellnhoferi Kellner (Reptilia, Pterosauria) from the Lower Cretaceous Santana Formation of the Araripe Basin, Northeastern Brazil. Mitteilungen der Bayerischen Staatssammlung fur Paläontologie und Historische Geologie 31, 89–106.
Tapejaridae	Naish & Martill	2003	Tapejara wellnhoferi	Herbivory/Frugivory	Comparative Anatomy	.	.	.	.	.	.	.	.	.	.	Naish, D. & Martill, D. M. (2003). Pterosaurs- a successful invasion of prehistoric skies. Biologist 50, 213–216.
Tapejaridae	Unwin	2006	n/a	Herbivory/Frugivory	Comparative Anatomy	.	.	.	.	.	.	.	.	.	.	Unwin, D. M. (2006). The Pterosaurs from Deep Time. PI Press, New York, USA.
Tapejaridae	Wang & Zhou	2006	Sinopterus spp.	Herbivory/Frugivory	Comparative Anatomy	.	.	.	.	.	.	.	.	.	.	Wang, X. & Zhou, Z. (2006). Pterosaur assemblages of the Jehol Biota and their implication for the Early Cretaceous pterosaur radiation. Geological Journal 41, 405–418.
Tapejaridae	Meijer et al.	2007	Tapejara wellnhoferi	Herbivory/Frugivory	Association	Functional Morphology	.	.	.	.	.	.	.	.	.	Meijer, H. J. M., Van der Meij, M. M. E., Van Waveren, I. & Weldmeijer, A. J. (2007). Linking skull morphology to feeding in Tapejaridae: adaptations to frugivory in Tapejara wellnhoferi. 3rd International Meeting on pterosaurs, Bavaria State Collection for Palaeontology, Munich, Germany.
Tapejaridae	Unwin & Martill	2007	Tapejara imperator, navigans	Piscivory	Association	.	.	.	.	.	.	.	.	.	.	Unwin, D. M. & Martill, D. M. (2007). Pterosaurs from the Crato Formation. In: Window into an Ancient World: The Crato Fossil Beds of Brazil. Martill, D.M., Bechly, G. & Loveridge (eds). Cambridge, UK, Cambridge University Press.
Tapejaridae	Wang et al.	2008	Nemicolopterus crypticus	Herbivory/Frugivory	Comparative Anatomy	Association	.	Insectivory	Comparative Anatomy	Association	.	.	.	.	.	Wang, X., Kellner, A. W. A., Zhou, Z., de Almeida Campos, D. (2008). Discovery of a rare arboreal forest-dwelling flying reptile (Pterosauria, Pterodactyloidea) from China. Proceedings of the National Acadmey of Sciences of the United States of America 105, 1983–1987.
Tapejaridae	Veldmeijer et al.	2012	Sinopterus dongi, Tapejara wellnhoferi	Herbivory/Frugivory	Comparative Anatomy	.	.	Carnivory	Comparative Anatomy	Content Fossils	.	.	.	.	.	Veldmeijer, A. J., Witton, M. P. and Nieuwland, I. (2012). Pterosaurs: Flying Contemporaries of the Dinosaurs. Leiden, NLD: Sidestone Press.
Tapejaridae	Vullo et al.	2012	Europejara olcadesorum	Herbivory/Frugivory	Comparative Anatomy	.	.	Carnivory	Comparative Anatomy	.	.	Insectivory	Comparative Anatomy	.	.	Vullo, R., Marugan-Lobon, J., Kellner, A. W .A., Buscalioni, Gomez, B., de la Fuente, M. & Moratalla, J. J. (2012). A New Crested Pterosaur from the Early Cretaceous of Spain: The First European Tapejarid (Pterodactyloidea: Azhdarchoidea). PLoS ONE 7, e38900.
Tapejaridae	Witton	2013	n/a	Herbivory/Frugivory	Comparative Anatomy	.	.	Carnivory	Comparative Anatomy	.	.	.	.	.	.	Witton, M. P. (2013). Pterosaurs: Natural History, Evolution, Anatomy. Princeton, NJ, USA: Princeton University Press.
Tapejaridae	Pinheiro et al.	2014	Tapejara wellnhoferi	Durophagy	Association	Functional Morphology	.	.	.	.	.	.	.	.	.	Pinheiro, F., Liparini, A. & Schultz, C. (2014). Was Tapejara wellnhoferi (Pterosauria: Pterodactyloidea) really Frugivorous? Journal of Paleontology, Program and Abstracts, 205.
Tapejaridae	Henderson	2017	Tapejara wellnhoferi	Herbivory/Frugivory	Functional Morphology	.	.	Durophagy	Functional Morphology	.	.	.	.	.	.	Henderson, D. M. (2018). Using three-dimensional, digitial models of pterosaur skulls for the investigation of their relative bite forces and fedding styles. In: Hone, D. W. E., Witton, M. P. & Martill, D. M. (eds) New Perspectives on Pterosaur Palaeobiology. Geological Society, London, Special Publications 455, 29–44.
Chaoyangopteridae	Wang & Zhou	2006	Chaoyangopterus zhangi	Piscivory	Comparative Anatomy	Association	.	.	.	.	.	.	.	.	.	Wang, X. & Zhou, Z. (2006). Pterosaur assemblages of the Jehol Biota and their implication for the Early Cretaceous pterosaur radiation. Geological Journal 41, 405–418.
Chaoyangopteridae	Witton	2013	n/a	Generalist	Comparative Anatomy		.	.	.	.	.	.	.	.	.	Witton, M. P. (2013). Pterosaurs: Natural History, Evolution, Anatomy. Princeton, NJ, USA: Princeton University Press.
Thalassodromidae	Kellner	2002	n/a	Piscivory	Comparative Anatomy	.	.	.	.	.	.	.	.	.	.	Kellner, A. W. A. & Campos D. A. (2002). A large skimming pterosaur (pterodactyloidea, tapejaridae) from the Early Cretaceous of Brazil. Journal of Vertebrate Paleontology 22, 79A.
Thalassodromidae	Kellner & Campos	2002	Thalssodromeus sethi	Piscivory	Comparative Anatomy	Functional Morphology	.	.	.	.	.	.	.	.	.	Kellner, A. W. A. & Campos, D. A. (2002). The Function of the Cranial Crest and Jaws of a Unique Pterosaur from the Early Cretaceous of Brazil. Science 297, 389–392.
Thalassodromidae	Humphries et al.	2007	Thalssodromeus sethi, Tuouxuara cristatus	Piscivory	Functional Morphology	.	.	.	.	.	.	.	.	.	.	Humphries, S., Bonser, R. H. C., Witton, M. P. & Martill, D. M. (2007). Did Pterosaurs Feed by Skimming? Physical Modelling and Anatomical Evaluation of an Unusual Feeding Method. PLoS Biology 5, e204.
Thalassodromidae	Witton	2013	n/a	Generalist	Comparative Anatomy	.	.	.	.	.	.	.	.	.	.	Witton, M. P. (2013). Pterosaurs: Natural History, Evolution, Anatomy. Princeton, NJ, USA: Princeton University Press.
Azhdarchidae	Lawson	1975	Quetzalcoatlus northropi	Carnivory	Association	.	.	.	.	.	.	.	.	.	.	Lawson, D. A. (1975). Pterosaur from the Latest Cretaceous of West Texas: Discovery of the Largest Flying Creature. Science 187, 947–948.
Azhdarchidae	Nessov	1984	Azhdarcho lancicollis	Piscivory	Comparative Anatomy	.	.	Carnivory	Association	Comparative Anatomy	.	.	.	.	.	Nessov, L. A. (1984). Pterosaurs and birds of the Cretaceous of Central Asia. Paläontologische Zeitschrift 1, 47–57.
Azhdarchidae	Paul	1987	Quetzalcoatlus sp.	Piscivory	Comparative Anatomy	.	.	Carnivory	Comparative Anatomy	.	.	.	.	.	.	Paul, G. S. (1987). Pterodactyl habits- real and radio controlled. Nature 328, 481.
Azhdarchidae	Wellnhofer	1991	Quetzalcoatlus northropi	Piscivory	Comparative Anatomy	.	.	Carnivory	Comparative Anatomy	.	.	Durophagy	Comparative Anatomy	Association	.	Wellnhofer, P. (1991). The Illustrated Encyclopedia of Pterosaurs. Salamander Books, Ltd, London.
Azhdarchidae	Cai & Wei	1994	Zhejiangopterus linhaiensis	Piscivory	Comparative Anatomy	.	.	.	.	.	.	.	.	.	.	Cai, Z. & Wei, F. (1994). Zhejiangopterus linhaiensis (Pterosauria) from the Upper Cretaceous of Linhai, Zhejiang, China. Vertebrata PalAsiatica 32, 181–194.
Azhdarchidae	Kellner & Langston	1996	Quetzalcoatlus sp.	Piscivory	Comparative Anatomy	Functional Morphology	.	.	.	.	.	.	.	.	.	Kellner, A. W. A. & Langston, jr., W. (1996). Cranial Remains of Quetzalcoatlus (Pterosauria, Azhdarchidae) from Late Cretaceous Sediments of Big Bend National Park, Texas. Journal of Vertebrate Paleontology 16, 222–231.
Azhdarchidae	Martill	1997	Quetzalcoatlus sp.	Piscivory	Comparative Anatomy	.	.	.	.	.	.	.	.	.	.	Martill, D. M. (1997). From hypothesis to fact in a flight of fancy: The responsibility of the popular scientific media. Geology Today 13, 71–73.
Azhdarchidae	Martill et al.	1998	Arambourgiana philadelphiae	Piscivory	Comparative Anatomy	.	.	.	.	.	.	.	.	.	.	Martill, D. M., Frey, E., Sadaqah, R. M., Khoury, H. N. (1998). Discovery of the holotype of the giant pterosaur Titanopteryx philadelphidae Arambourg 1959, and the status of Arambourgiana and Quetzalcoatlus. Neues Jahrbuch für Geologie und Paläontologie 207, 57–76.
Azhdarchidae	Hwang et al.	2002	Haenamichnus uhangriensis	Insectivory	Ichnology	.	.	.	.	.	.	.	.	.	.	Hwang, K-G., Huh, M., Lockley, M. G., Unwin, D. M. & Wright, J. L. (2002). New pterosaur tracks (Pteraichnidae) from the Late Cretaceous Unhangari Formation, southwestern Korea. Geological Mazagine 139, 421–435.
Azhdarchidae	Chatterjee & Templin	2004	Quetzalcoatlus sp.	Carnivory	Comparative Anatomy	.	.	Durophagy	Comparative Anatomy	.	.	.	.	.	.	Chatterjee, S. & Templin, R. J. (2004). Posture, locomotion, and palaeoecology of pterosaurs. Boulder, Colorado, Geological Society of America Special Paper 376, 1–64.
Azhdarchidae	Ősi	2004	Azhdarcho aff. lancicollis	Piscivory	Comparative Anatomy	.	.	.	.	.	.	.	.	.	.	Ősi, A. (2004). New azhdarchid pterosaur remains from the Late Cretaceous of Hungary. European Association of Vertebrate Palaeontologists, 2nd Annual Meeting, Brno, Czech Republic. 39.
Azhdarchidae	Ősi et al.	2005	Bakonydraco galaczi	Piscivory	Comparative Anatomy	.	.	Herbivory/Frugivory	Comparative Anatomy	.	.	.	.	.	.	Ősi, A., Weishampel, D. B. & Jianu, C. M. (2005). First evidence of azhdarchid pterosaurs from the Late Cretaceous of Hungary. Acta Palaeontologica Polonica 50, 777–787.
Azhdarchidae	Unwin	2007	n/a	Piscivory	Ichnology	.	.	Carnivory	Ichnology	.	.	.	.	.	.	Unwin, D. M. (2007). When pterosaurs came dowm from the trees: terrestrial locomotor styles and their implications for pterosaur ecology and evolutionary history. 3rd International Meeting on pterosaurs, Bavaria State Collection for Palaeontology, Munich, Germany.
Azhdarchidae	Witton & Naish	2008	n/a	Carnivory	Association	Comparative Anatomy	Functional Morphology	.	.	.	.	.	.	.	.	Witton, M. P. & Naish, D. (2008). A Reappraisal of Azhdarchid Pterosaur Functional Morphology and Palecology. PLoS ONE 3, e2271.
Azhdarchidae	Veldmeijer et al.	2012	Quetzalcoatlus sp.	Generalist	Association	Comparative Anatomy	.	.	.	.	.	.	.	.	.	Veldmeijer, A. J., Witton, M. P. and Nieuwland, I. (2012). Pterosaurs: Flying Contemporaries of the Dinosaurs. Leiden, NLD: Sidestone Press.
Azhdarchidae	Wilkinson & Ruxton	2012	n/a	Carnivory	Comparative Anatomy	.	.	.	.	.	.	.	.	.	.	Wilkinson, D. M. & Ruxton, G. D. (2012). Understanding selection for long necks in different taxa. Biological Reviews 87, 616–630.
Azhdarchidae	Averianov	2013	Azhdarcho lancicollis	Piscivory	Functional Morphology	.	.	.	.	.	.	.	.	.	.	Averianov, A. O. (2013). Reconstruction of the Neck of Azhdarcho lancicollis and Lifestyle of Azhdarchids (Pterosauria, Azhdarchidae). Paleontological Journal 47, 203–209.
Azhdarchidae	Witton	2013	n/a	Generalist	Comparative Anatomy	.	.	.	.	.	.	.	.	.	.	Witton, M. P. (2013). Pterosaurs: Natural History, Evolution, Anatomy. Princeton, NJ, USA: Princeton University Press.
Azhdarchidae	Averianov et al.	2015	n/a	Duropahgy	Association	.	.	.	.	.	.	.	.	.	.	Averianov, A. O., Dyke, G., Danilov, I. & Skutschas, P. (2015). The paleoenvironments of azhdarchid pterosaurs localities in the Late Cretaceous of Kazakhstan. ZooKeys 483, 59–80.
Azhdarchidae	Brown	2015	Alanqa saharicus	Carnivory	Comparative Anatomy	.	.	.	.	.	.	.	.	.	.	Brown, J. (2015). Neurovascular foramina on the jaws of an azhdarchid pterosaur: implications for prey detection. The 5th International Symposium on pterosaurs, University of Portsmouth, UK.
Azhdarchidae	Martill & Ibrahim	2015	cf.Alanqa cf.saharica	Carnivory	Comparative Anatomy	.	.	Durophagy	Comparative Anatomy	.	.	.	.	.	.	Martill, D. M. & Ibrahim, N. (2015). An usual modification of the jaws in cf. Alanqa, a mid-Cretaceous azhdarchid pterosaur from the Kem Kem beds of Morocco. Cretaceous Research 53, 59–67.
Azhdarchidae	Naish et al.	2015	Hatzegopteryx sp.	Carnivory	Comparative Anatomy	.	.	.	.	.	.	.	.	.	.	Naish, D., Witton, M. P., Dyke, G., Martin-Silverstone, E., Vremir, M. & Totoianu, R. (2015). Diversity and disparity in multi-species azhdarchid assemblages of Maastrichtian Transylvania.The 5th International Symposium on pterosaurs, University of Portsmouth, UK.
Azhdarchidae	Witton & Naish	2015	n/a	Generalist	Comparative Anatomy	.	.	.	.	.	.	.	.	.	.	Witton, M. P. and Naish, D. (2015). Azhdarchid pterosaurs: water-trawling pelican mimics or “terrestrial stalkers”? Acta Palaeontologica Polonica 60, 651–660.
Azhdarchidae	Naish & Witton	2017	Arambourgiana philadelphiae, Hatzegopteryx thambena	Carnivory	Comparative Anatomy	Functional Morphology	.	.	.	.	.	.	.	.	.	Naish, D. & Witton, M. P. (2017). Neck biomechanics indicate that giant transylvanian azhdarchid pterosaurs were short-necked predators. PeerJ 5, e2908
314 hypotheses from 126 separate studies.

## Sheet: Kellner Interpret. Breakdown
Pterosaur principal group	Authors	Year	Explicitly stated taxa (where relevant)	Dietary Group: 1	Evidence [1]	Evidence [2]	Evidence [3]	Dietary Group: 2	Evidence [1]	Evidence [2]	Evidence [3]	Dietary Group: 3	Evidece [1]	Evidence [2]	Evidence [3]	Dietary Group: 4	Evidence [1]	Evidence [2]	Evidence [3]	Reference
Anurognathidae	Rjabinin	1948	Batrachognathus volans	Insectivory	Association	Comparative Anatomy	.	Piscivory	Association	Comparative Anatomy	.	.	.	.	.	.	.	.	.	Rjabinin, A. N. (1948). Remarks on a flying reptile from the Jurassic of the Kara-Tau, Akademia, Palaeontological Institute. Trudy 15, 86–93.
Anurognathidae	Wellnhofer	1991	Anurognathus ammoni, Batrachognathus volans	Insectivory	Association	Comparative Anatomy	.	.	.	.	.	.	.	.	.	.	.	.	.	Wellnhofer, P. (1991). The Illustrated Encyclopedia of Pterosaurs. Salamander Books, Ltd, London.
Anurognathidae	Bakurhina & Unwin	1995	Bactracognathus volans	Insectivory	Comparative Anatomy	Association	.	.	.	.	.	.	.	.	.	.	.	.	.	Bakhurina, N. N. & Unwin, D. M. (1995). A Survey of Pterosaurs from the Jurassic and Cretaceous of the Former Soviet Union and Mongolia. Historical Biology 10, 197–245.
Anurognathidae	Unwin et al.	2000	Dendrorhynchoides sp.	Insectivory	Association	Comparative Anatomy	.	.	.	.	.	.	.	.	.	.	.	.	.	Unwin, D. M., Lü, J. & Bakhurina, N. N. (2000). On the systematic and stratigraphic significance of pterosaurs from the Lower Cretaceous Yixian Formation (Jehol Group) of Liaoning, China. Mitteilungen aus dem Museum für Naturkunde in Berlin. Geowissenschaftliche Reihe 3, 181–206.
Anurognathidae	Wang et al.	2002	Jeholopterus ningchengensis	Insectivory	Comparative Anatomy	.	.	Piscivory	Comparative Anatomy	.	.	.	.	.	.	.	.	.	.	Wang, X., Zhou, Z., Zhang, F. & Xing, X. (2002). A nearly completely articulated rhamphorhynchoid pterosaur with exceptionally well-preserved wing membranes and "hairs" from Inner Mongolia, northeast China. Chinese Science Bulletin 47, 226–230.
Anurognathidae	Bennett	2003	n/a	Insectivory	Comparative Anatomy	.	.	.	.	.	.	.	.	.	.	.	.	.	.	Bennett, S. C. (2003) New insights into Anurognathus and Anurognathids. Rivista del Museo Civico di Scienze Naturali "E.Caffi" Bergamo 22, 9–11.
Anurognathidae	Unwin	2006	n/a	Insectivory	Comparative Anatomy	.	.	.	.	.	.	.	.	.	.	.	.	.	.	Unwin, D. M. (2006). The Pterosaurs from Deep Time. PI Press, New York, USA.
Anurognathidae	Wang & Zhou	2006	Jeholopterus ningchengensis	Insectivory	Association	Comparative Anatomy	.	Piscivory	Association	Comparative Anatomy	.	.	.	.	.	.	.	.	.	Wang, X. & Zhou, Z. (2006). Pterosaur assemblages of the Jehol Biota and their implication for the Early Cretaceous pterosaur radiation. Geological Journal 41, 405–418.
Anurognathidae	Bennett	2007	Anurognathus ammoni	Insectivory	Comparative Anatomy	.	.	.	.	.	.	.	.	.	.	.	.	.	.	Bennett, S. C. (2007). A second specimen of the pterosaur Anurognathus ammoni. Paläontologische Zeitschrift 81, 376–398.
Anurognathidae	Unwin	2007	n/a	Insectivory	Ichnology	.	.	.	.	.	.	.	.	.	.	.	.	.	.	Unwin, D. M. (2007). When pterosaurs came dowm from the trees: terrestrial locomotor styles and their implications for pterosaur ecology and evolutionary history. 3rd International Meeting on pterosaurs, Bavaria State Collection for Palaeontology, Munich, Germany.
Anurognathidae	Witton	2008	Anurognathus ammoni	Insectivory	Functional Morphology	.	.	.	.	.	.	.	.	.	.	.	.	.	.	Witton, M. P. (2008). A new approach to determining pterosaur body mass and its implications for pterosaur flight. Zitteliana B28, 143–158.
Anurognathidae	Ősi	2009	n/a	Insectivory	Comparative Anatomy	Functional Morphology	.	.	.	.	.	.	.	.	.	.	.	.	.	Ősi, A. (2009). Feeding related characters in basal pterosaurs: Implications for jaw mechanism, dental function and diet. Journal of Paleontology 29, 160A.
Anurognathidae	Habib	2011	n/a	Insectivory	Functional Morphology	.	.	.	.	.	.	.	.	.	.	.	.	.	.	Habib, M. B. (2011). Functional Morphology of Anurognathid Pterosaurs. Geological Society of America Abstracts with Programs 43, 118.
Anurognathidae	Ősi	2011	Anurognathus ammoni	Insectivory	Comparative Anatomy	Functional Morphology	.	.	.	.	.	.	.	.	.	.	.	.	.	Ősi, A. (2011). Feeding-related characters in basal pterosaurs: implications for jaw mechanism, dental function and diet. Lethaia 44, 136–152.
Anurognathidae	Habib & Witton	2013	n/a	Insectivory	Comparative Anatomy	Functional Morphology	.	.	.	.	.	.	.	.	.	.	.	.	.	Habib, M. B. & Witton, M. P. (2013). Functional morphology of anurognathid pterosaurs and the evolution of insectivory in the Pterosauria. International Symposium on Pterosaurs 74–76.
Anurognathidae	Witton	2013	n/a	Insectivory	Comparative Anatomy	Functional Morphology	.	.	.	.	.	.	.	.	.	.	.	.	.	Witton, M. P. (2013). Pterosaurs : Natural History, Evolution, Anatomy. Princeton, NJ, USA: Princeton University Press.
Group A	Buckland	1829	Dimorphodon macronyx	Insectivory	Comparative Anatomy	Association	.	.	.	.	.	.	.	.	.	.	.	.	.	Buckland, W. (1829). On the discovery of a new species of Pterodactyle in the Lias at Lyme Regis. Transactions of the Geological Society, London. 2, 217–222.
Group A	Seeley	1901	Dimorphodon sp., Scaphognathus sp.	Piscivory	Comparative Anatomy	.	.	.	.	.	.	.	.	.	.	.	.	.	.	Seeley H. G. (1901). Dragons of the Air: An Account of Extinct Flying Reptiles. Methuen & Co. London.
Group A	Stieler	1922	Dorygnathus bathensis	Piscivory	Comparative Anatomy	.	.	.	.	.	.	.	.	.	.	.	.	.	.	Stieler, C. (1922). Neuer Rekonstruktionsversuch eines liassischen Flugsauriers. Naturwissenschaftliche Wochenschrift 20, 273–280.
Group A	Bakker	1986	Dimorphodon sp., Scaphognathus sp.	Piscivory	Comparative Anatomy	.	.	Carnivory	Association	.	.	.	.	.	.	.	.	.	.	Bakker, R. (1986). The Dinosaur Heresies. Penguin Books, UK.
Group A	Rayner	1989	Scaphognathus sp.	Piscivory	Functional Morphology	.	.	.	.	.	.	.	.	.	.	.	.	.	.	Rayner, J. M. V. (1989). Mechanics and physiology of flight in fossil vertebrates. Transactions of the Royal Society of Edinburgh: Earth Sciences 80, 1989.
Group A	Wellnhofer	1991	Dimorphodon macronyx, Sordes pilosus	Piscivory	Comparative Anatomy	.	.	Insectivory	Comparative Anatomy	.	.	.	.	.	.	.	.	.	.	Wellnhofer, P. (1991). The Illustrated Encyclopedia of Pterosaurs. Salamander Books, Ltd, London.
Group A	Bakurhina & Unwin	1995	Sordes pilosus	Insectivory	Comparative Anatomy	.	.	.	.	.	.	.	.	.	.	.	.	.	.	Bakhurina, N. N. & Unwin, D. M. (1995). A Survey of Pterosaurs from the Jurassic and Cretaceous of the Former Soviet Union and Mongolia. Historical Biology 10, 197–245.
Group A	Unwin	2006	n/a	Piscivory	Comparative Anatomy	.	.	.	.	.	.	.	.	.	.	.	.	.	.	Unwin, D. M. (2006). The Pterosaurs from Deep Time. PI Press, New York, USA.
Group A	Unwin	2007	n/a	Piscivory	Ichnology	.	.	.	.	.	.	.	.	.	.	.	.	.	.	Unwin, D. M. (2007). When pterosaurs came dowm from the trees: terrestrial locomotor styles and their implications for pterosaur ecology and evolutionary history. 3rd International Meeting on pterosaurs, Bavaria State Collection for Palaeontology, Munich, Germany.
Group A	Padian	2008	Dorynathus bathensis	Piscivory	Comparative Anatomy	.	.	.	.	.	.	.	.	.	.	.	.	.	.	Padian, K. (2008). The Early Jurassic Pterosaur Campylognaithoides Strand, 1928. Special Papers in Palaeontology 80, 69–107.
Group A	Witton	2008	Dimorphodon macronyx	Insectivory	Functional Morphology	.	.	.	.	.	.	.	.	.	.	.	.	.	.	Witton, M. P. (2008) A new approach to determining pterosaur body mass and its implications for pterosaur flight. Zitteliana B28, 143–158.
Group A	Ősi	2009	n/a	Insectivory	Comparative Anatomy	.	.	.	.	.	.	.	.	.	.	.	.	.	.	Ősi, A. (2009). Feeding related characters in basal pterosaurs: Implications for jaw mechanism, dental function and diet. Journal of Paleontology 29, 160A.
Group A	Ősi	2011	Austriadcatylus cristatus, Dimorphodon macronyx, Dorynathus bathensis, Preondactylus buffarini, Scaphognathus crassirostris	Insectivory	Comparative Anatomy	Functional Morphology	.	Carnivory	Comparative Anatomy	Functional Morphology	.	Piscivory	Comparative Anatomy	.	.	Durophagy	Comparative Anatomy	.	.	Ősi, A. (2011). Feeding-related characters in basal pterosaurs: implications for jaw mechanism, dental function and diet. Lethaia 44, 136–152.
Group A	Dalla Vecchia	2013	Austriadactylus cristatus, Preondactylus buffarinii	Carnivory	Comparative Anatomy	.	.	Generalist	Comparative Anatomy	.	.	.	.	.	.	.	.	.	.	Dalla Vecchia, F.M. (2013). Triassic pterosaurs. In: Nesbitt, S.J., Desojo, J.B. & Irmis, R.B. (eds) 2013. Anatomy, Phylogeny and Palaeobiology of Early Archosaurs and their Kin. Geological Society, London, Special Publications 379, 119–155.
Group A	Witton	2013	Dimorphodon macronyx	Insectivory	Comparative Anatomy	.	.	.	.	.	.	.	.	.	.	.	.	.	.	Witton, M. P. (2013). Pterosaurs: Natural History, Evolution, Anatomy. Princeton, NJ, USA: Princeton University Press.
Group A	Bennett	2014	Scaphognathus crassirostris	Piscivory	Comparative Anatomy	Content Fossils	.	.	.	.	.	.	.	.	.	.	.	.	.	Bennett, S. C. (2014). A new specimen of the pterosaur Scaphognathus crassirostris, with comments on constraint of cervical verebrae number in pterosaurs. Neues Jahrbuch für Geologie und Paläontologie - Abhandlungen 271, 327–348.
Group A	Witton	2015	Dimorphodon macronyx	Insectivory	Comparative Anatomy	.	.	Carnivory	Comparative Anatomy	.	.	.	.	.	.	.	.	.	.	Witton, M. P. (2015). Were early pterosaurs inept terrestrial locomotors? PeerJ 3, e1018.
Campylognaithoididae	Wild	1978	Eudimorphodon ranzii	Piscivory	Content Fossils	.	.	.	.	.	.	.	.	.	.	.	.	.	.	Wild, R. (1978). Die Flugsaurier (Reptilia, Pterosauria) aus der Oberen Trias von Cene bei Bergamo, Italien. Bolletino della Societa Paleontologica Italiana 17, 176–256.
Campylognaithoidade	Wellnhofer	1991	Eudimorphodon ranzii, Peteinosaurus zambelli	Insectivory	Comparative Anatomy	Association		Piscivory	Comparative Anatomy	.	.	.	.	.	.	.	.	.	.	Wellnhofer, P. (1991). The Illustrated Encyclopedia of Pterosaurs. Salamander Books, Ltd, London.
Campylognaithoididae	Dalla Vecchia	2003	Eudimorphodon spp.	Piscivory	Comparative Anatomy	.	.	.	.	.	.	.	.	.	.	.	.	.	.	Dalla Vecchia, F. M. (2003). New morphological observations on Triassic pterosaurs. In: Buffetaut, E. & Mazin, J-M. (eds) Evolution and Palaeobiology of Pterosaurs. Geological Society, London, Special Publications, 217, 23–44.
Campylognaithoididae	Unwin	2007	n/a	Piscivory	Ichnology	.	.	.	.	.	.	.	.	.	.	.	.	.	.	Unwin, D. M. (2007). When pterosaurs came dowm from the trees: terrestrial locomotor styles and their implications for pterosaur ecology and evolutionary history. 3rd International Meeting on pterosaurs, Bavaria State Collection for Palaeontology, Munich, Germany.
Campylognaithoididae	Padian	2008	Campylognaithoides sp.	Generalist	Comparative Anatomy	.	.	.	.	.	.	.	.	.	.	.	.	.	.	Padian, K. (2008). The Early Jurassic Pterosaur Campylognaithoides Strand, 1928. Special Papers in Palaeontology 80, 69–107.
Campylognaithoididae	Stecher	2008	Caviramus filisurensis	Piscivory	Comparative Anatomy	.	.	Durophagy	Comparative Anatomy	.	.	.	.	.	.	.	.	.	.	Stecher, R. (2008). A new Triassic pterosaur from Switzerland (Central Austroalpine, Grisons), Raeticodactylus filisurensis gen. et sp. nov. Swiss Journal of Geoscience 101, 185–201.
Campylognaithoididae	Ősi	2009	Caviramus filisurensis, Eudimorphodon ranzii	Insectivory	Comparative Anatomy	.	.	.	.	.	.	.	.	.	.	.	.	.	.	Ősi, A. (2009). Feeding related characters in basal pterosaurs: Implications for jaw mechanism, dental function and diet. Journal of Paleontology 29, 160A.
Campylognaithoididae	Ősi	2011	Campylognathoides liasicus, Carniadactylus rosenfeldi, Eudimorphodon ranzii, Peteinosaurus zambelli	Insectivory	Comparative Anatomy	Functional Morphology	.	Piscivory	Comparative Anatomy	Functional Morphology	.	Herbivory/Frugivory	Comparative Anatomy	.	.	Carnivory	Comparative Anatomy	Functional Morphology	.	Ősi, A. (2011). Feeding-related characters in basal pterosaurs: implications for jaw mechanism, dental function and diet. Lethaia 44, 136–152.
Campylognaithoididae	Dalla Vecchia	2013	Eudimorphodon ranzii	Carnivory	Comparative Anatomy	.	.	.	.	.	.	.	.	.	.	.	.	.	.	Dalla Vecchia, F. M. (2013). Triassic pterosaurs. In: Nesbitt, S.J., Desojo, J.B. & Irmis, R.B. (eds) 2013. Anatomy, Phylogeny and Palaeobiology of Early Archosaurs and their Kin. Geological Society, London, Special Publications 379, 119–155.
Campylognaithoididae	Witton	2013	n/a	Generalist	Comparative Anatomy	.	.	.	.	.	.	.	.	.	.	.	.	.	.	Witton, M. P. (2013). Pterosaurs: Natural History, Evolution, Anatomy. Princeton, NJ, USA: Princeton University Press.
Campylognaithoididae	Henderson	2018	Eudimorphodon ranzii	Generalist	Functional Morphology	.	.	.	.	.	.	.	.	.	.	.	.	.	.	Henderson, D. M. (2018). Using three-dimensional, digitial models of pterosaur skulls for the investigation of their relative bite forces and fedding styles. In: Hone, D. W. E., Witton, M. P. & Martill, D. M. (eds) New Perspectives on Pterosaur Palaeobiology. Geological Society, London, Special Publications 455, 25–44.
Rhamphorhynchidae	Seeley	1901	Rhamphocephalus sp.	Piscivory	Comparative Anatomy	.	.	.	.	.	.	.	.	.	.	.	.	.	.	Seeley H. G. (1901). Dragons of the Air: An Account of Extinct Flying Reptiles. Methuen & Co. London.
Rhamphorhynchidae	Bakker	1986	Rhamphocephalus sp.	Piscivory	Comparative Anatomy	.	.	.	.	.	.	.	.	.	.	.	.	.	.	Bakker, R. (1986). The Dinosaur Heresies. Penguin Books, UK.
Rhamphorhynchidae	Wellnhofer	1991	Rhamphocephalus sp.	Piscivory	Comparative Anatomy	.	.	.	.	.	.	.	.	.	.	.	.	.	.	Wellnhofer, P. (1991). The Illustrated Encyclopedia of Pterosaurs. Salamander Books, Ltd, London.
Rhamphorhynchidae	Hazlehurst & Rayner	1992	Rhamphocephalus sp.	Piscivory	Comparative Anatomy	Functional Morphology	.	.	.	.	.	.	.	.	.	.	.	.	.	Hazlehurst, G. A. & Rayner, J. M. V. (1992). Flight characteristics of Triassic and Jurassic Pterosauria: an appraisal based on wing shape. Palaeobiology 18, 447–463.
Rhamphorhynchidae	Unwin	1996	Angustinaripterus spp.	Piscivory	Comparative Anatomy	Association	.	.	.	.	.	.	.	.	.	.	.	.	.	Unwin, D. M. (1996). The Fossil Record of Middle Jurassic Pterosaurs. In: Morlaes, M. (ed). The Continental Jurassic. Museum of Northern Arizona Bulletin 60, 291–304.
Rhamphorhynchidae	Unwin	2006	Rhamphorhynchus spp.	Piscivory	Content Fossils	.	.	.	.	.	.	.	.	.	.	.	.	.	.	Unwin, D. M. (2006). The Pterosaurs from Deep Time. PI Press, New York, USA.
Rhamphorhynchidae	Humphries et al.	2007	Rhamphorhynchus sp.	Piscivory	Functional Morphology	.	.	.	.	.	.	.	.	.	.	.	.	.	.	Humphries, S., Bonser, R. H. C., Witton, M. P. & Martill, D. M. (2007). Did Pterosaurs Feed by Skimming? Physical Modelling and Anatomical Evaluation of an Unusual Feeding Method. PLoS Biology 5, e204.
Rhamphorhynchidae	Unwin	2007	n/a	Piscivory	Ichnology	.	.	.	.	.	.	.	.	.	.	.	.	.	.	Unwin, D. M. (2007). When pterosaurs came dowm from the trees: terrestrial locomotor styles and their implications for pterosaur ecology and evolutionary history. 3rd International Meeting on pterosaurs, Bavaria State Collection for Palaeontology, Munich, Germany.
Rhamphorhynchidae	Lü & Bo	2011	Jianchangopterus zhaoianus	Insectivory	Comparative Anatomy	Association	.	.	.	.	.	.	.	.	.	.	.	.	.	Lü, J. & Bo, X. (2011). A New Rhamphorhynchoid Pterosaur (Pterosauria) from the Middle Jurassic Tiaojishan Formation of Western Liaoning, China. Acta Geologica Sinica 85, 977–983.
Rhamphorhynchidae	Frey & Tischlinger	2012	Rhamphorhynchus muensteri	Piscivory	Content Fossils	.	.	.	.	.	.	.	.	.	.	.	.	.	.	Frey, E. & Tischlinger, H. (2012) The Late Jurassic Pterosaur Rhamphorhynchus, a Frequent Victim of the Ganoid Fish Aspidorhynchus? PLoS ONE, 7: e31945.
Rhamphorhynchidae	Prondvai et al.	2012	Rhamphorhynchus muensteri	Insectivory	Comparative Anatomy	.	.	Carnivory	Comparative Anatomy	.	.	.	.	.	.	.	.	.	.	Prondvai, E., Stein, K., Ősi, A. & Sander, M. P. (2012). Life History of Rhamphorhynchus, Inferred from Bone Histology and the Diversity of Pterosaurian Growth Strategies. PLoS ONE 7, e31392.
Rhamphorhynchidae	Hone et al.	2013	Rhamphorhynchus muensteri	Piscivory	Content Fossils	.	.	.	.	.	.	.	.	.	.	.	.	.	.	Hone, D. W. E, Habib, M. B. & Lamanna, M. C. (2013). An annotated and illustrated catalogue of Solnhofen (Upper Jurassic, Germany) pterosaur specimens at Carnegie Museum of Natural History. Annals of Carnegie Museum 82, 165–191.
Rhamphorhynchidae	Witton	2013	Rhamphorhynchus muensteri	Piscivory	Comparative Anatomy	.	.	.	.	.	.	.	.	.	.	.	.	.	.	Witton, M. P. (2013). Pterosaurs: Natural History, Evolution, Anatomy. Princeton, NJ, USA: Princeton University Press.
Rhamphorhynchidae	Hone & Henderson	2014	Rhamphorhynchus muensteri	Piscivory	Functional Morphology	.	.	.	.	.	.	.	.	.	.	.	.	.	.	Hone, D. W. E. & Henderson, D. M. (2014). The posture of floating pterosaurs: Ecological implications for inhabiting marine and freshwater habitats. Palaeogeography, Palaeoclimatology, Palaeoecology 394, 89–98.
Rhamphorhynchidae	Hone et al.	2015	Rhamphorhynchus muensteri	Piscivory	Content Fossils	.	.	.	.	.	.	.	.	.	.	.	.	.	.	Hone, D. W. E., Henderson, D. M., Therrien, F. & Habib, M. B. (2015). A specimen of Rhamphorhynchus with soft tissue preservation, stomach contents and a putative coprolite. PeerJ 3, e1191.
Wukongopteridae	Lü et al.	2010	Darwinopterus modularis	Carnivory	Comparative Anatomy	Association	.	.	.	.	.	.	.	.	.	.	.	.	.	Lü, J., Unwin, D. M., Jin, X., Liu, Y. & Ji, Q. (2010). Evidence for modular evolution in a long-tailed pterosaur with a pterodactyloid skull. Proceedings of the Royal Society B-Biological Sciences 277, 383–389
Wukongopteridae	Wang et al.	2010	Darwinopterus linglongtaensis	Insectivory	Comparative Anatomy	.	.	Piscivory	Comparative Anatomy	.	.	.	.	.	.	.	.	.	.	Wang, X., Kellner, A. W. A., Jiang, S., Cheng, X., Meng, X. & Rodrigues, T. (2010). New long-tailed pterosaurs (Wukongopteridae) from western Liaoning, China. Anais da Academia Brasileira de Ciências 82, 1045–1062.
Wukongopteridae	Lü & Bo	2011	Darwinopterus spp.	Piscivory	Association	.	.	.	.	.	.	.	.	.	.	.	.	.	.	Lü, J. & Bo, X. (2011). A New Rhamphorhynchoid Pterosaur (Pterosauria) from the Middle Jurassic Tiaojishan Formation of Western Liaoning, China. Acta Geologica Sinica 85, 977–983.
Wukongopteridae	Lü et al.	2011	Darwinopterus robustadens	Insectivory	Comparative Anatomy	Association	.	.	.	.	.	.	.	.	.	.	.	.	.	Lü, J., Xu, L., Huali, C. & Zhang, X. (2011). A New Darwinopterid Pterosaur from the Middle Jurasic of Western Liaoning, Northeastern China and its Ecological Implications. Acta Geologica Sinica (English Edition) 85, 507–514.
Wukongopteridae	Witton	2013	Darwinopterus modularus, Darwinopterus robustadens	Insectivory	Comparative Anatomy	.	.	.	.	.	.	.	.	.	.	.	.	.	.	Witton, M. P. (2013). Pterosaurs: Natural History, Evolution, Anatomy. Princeton, NJ, USA: Princeton University Press.
Wukongopteridae	Witton et al.	2015	Cuspicephalus scarfi	Piscivory	Comparative Anatomy	.	.	.	.	.	.	.	.	.	.	.	.	.	.	Witton, M. P., O'Sullivan, M. O. & Martill, D. M. (2015). The relationship of Cuspicephalus scarfi Martill and Etches, 2013 and Normannognathus wellnhoferi Buffetaut et al., 1998 to other monofenestratan pterosaurs. Contributions to Zoology 84, 115–127.
Group B	Wang & Zhou	2006	Boreopterus cuiae, Liaoningopterus gui	Piscivory	Comparative Anatomy	Association	.	Filter-feeder	Comparative Anatomy	.	.	.	.	.	.	.	.	.	.	Wang, X. & Zhou, Z. (2006). Pterosaur assemblages of the Jehol Biota and their implication for the Early Cretaceous pterosaur radiation. Geological Journal 41, 405–418.
Group B	Witton	2013	n/a	Filter-feeder	Comparative Anatomy	.	.	.	.	.	.	.	.	.	.	.	.	.	.	Witton, M. P. (2013) Pterosaurs: Natural History, Evolution, Anatomy. Princeton, NJ, USA: Princeton University Press.
Group B	Teng et al.	2014	Zhenyuanopterus sp.	Piscivory	Comparative Anatomy	.	.	.	.	.	.	.	.	.	.	.	.	.	.	Teng, F., Lü, J., Wei, X., Hsiao, Y. & Pittman, M. (2014). New Material of Zhenyuanopterus (Pterosauria) from the Early Cretaceous Yixian Formation of Western Liaoning. Acta Geologica Sinica (English Edition) 88, 1–5.
Pterodactylidae	Arthaber	1921	Pterodactylus spp.	Insectivory	Comparative Anatomy	.	.	.	.	.	.	.	.	.	.	.	.	.	.	Arthaber, G. (1921). Über Entwicklung, Ausbildung und Absterben der Flugsaurier. Paläontlogische Zeitschrift 4, 1–47.
Pterodactylidae	Bakker	1986	Pterodactylus spp.	Insectivory	Comparative Anatomy	.	.	.	.	.	.	.	.	.	.	.	.	.	.	Bakker, R. (1986). The Dinosaur Heresies. Penguin Books, UK.
Pterodactylidae	Rayner	1989	Pterodactylus spp.	Piscivory	Comparative Anatomy	.	.	.	.	.	.	.	.	.	.	.	.	.	.	Rayner, J. M. V. (1989). Mechanics and physiology of flight in fossil vertebrates. Transactions of the Royal Society of Edinburgh: Earth Sciences 80, 1989.
Pterodactylidae	Bennett	2006	Germanodactylus spp.	Durophagy	Comparative Anatomy	.	.	.	.	.	.	.	.	.	.	.	.	.	.	Bennett, S. C. (2006). Juvenile Specimens of the Pterosaur Germanodactylus cristatus, with a Review of the Genus. Journal of Vertebrate Paleontology 26, 872–878.
Pterodactylidae	Unwin	2006	Germanodactylus spp., Pterodactylus spp.	Insectivory	Comparative Anatomy	.	.	Filter-feeder	Comparative Anatomy	.	.	Durophagy	Comparative Anatomy	.	.	.	.	.	.	Unwin, D. M. (2006). The Pterosaurs from Deep Time. PI Press, New York, USA.
Pterodactylidae	Unwin	2007	Pterodactylus spp.	Insectivory	Ichnology	.	.	Carnivory	Ichnology	.	.	.	.	.	.	.	.	.	.	Unwin, D. M. (2007). When pterosaurs came dowm from the trees: terrestrial locomotor styles and their implications for pterosaur ecology and evolutionary history. 3rd International Meeting on pterosaurs, Bavaria State Collection for Palaeontology, Munich, Germany.
Pterodactylidae	Bennett	2012	Pterodactylus spp.	Piscivory	Comparative Anatomy	Association	.		.	.	.	.	.	.	.	.	.	.	.	Bennett, S. C. (2012). New information on body size and cranial display structures of Pterodactylus antiquus, with a revision of the genus. Palaontogische Zeitschrift 87, 269–289.
Pterodactylidae	Henderson	2018	Pterodactylus antiquus	Generalist	Functional Morphology	.	.	.	.	.	.	.	.	.	.	.	.	.	.	Henderson, D. M. (2018). Using three-dimensional, digitial models of pterosaur skulls for the investigation of their relative bite forces and fedding styles. In: Hone, D. W. E., Witton, M. P. & Martill, D. M. (eds) New Perspectives on Pterosaur Palaeobiology. Geological Society, London, Special Publications 455, 25–44.
Ctenochasmatidae	Bakker	1986	Pterodaustro sp.	Filter-feeder	Comparative Anatomy	.	.	.	.	.	.	.	.	.	.	.	.	.	.	Bakker, R. (1986). The Dinosaur Heresies. Penguin Books, UK.
Ctenochasmatidae	Wellnhofer	1991	Ctenochasma gracile	Filter-feeder	Comparative Anatomy	.	.	.	.	.	.	.	.	.	.	.	.	.	.	Wellnhofer, P. (1991). The Illustrated Encyclopedia of Pterosaurs. Salamander Books, Ltd, London.
Ctenochasmatoidea	Howse & Milner	1995	Gnathosaurus subulatus, Plateorhynchus streptophorodon	Filter-feeding	Comparative Anatomy	.	.	.	.	.	.	.	.	.	.	.	.	.	.	Howse, S. C. B & Milner, A. R. (1995). The pterodactyloids from the Purbeck Limestone Formation of Dorset. Bulletin of the Natural History Museum of London 51, 7388.
Ctenochasmatidae	Chiappe & Chinsamy	1996	Pterodaustro guinazui	Filter-feeder	Comparative Anatomy	.	.	.	.	.	.	.	.	.	.	.	.	.	.	Chiappe, L. M. & Chinsamy, A. (1996). Pterodaustro's true teeth. Nature 379, 211–212.
Ctenochasmatidae	Chiappe et al.	1998	Pterodaustro guinazui	Filter-feeder	Comparative Anatomy	.	.	.	.	.	.	.	.	.	.	.	.	.	.	Chiappe, L., Rivarola, S., Cone, A., Fregenal-Martinez, M., Sozzi, H., Buatois, L., Gallego, O., Laza, J., Romero, E., Lopez-Arbarello, A., Buscalioni, A., Marsicano, C., Adamonis, S., Ortega, F., McGehee, S. & Di Iorio, O. (1998) Biotic association and palaeoenvironmental reconstruction of the "Loma del Pterodaustro" fossil site (Early Cretaceous, Argentina). Geobios 31, 349–369.
Ctenochasmatidae	Unwin et al.	2000	Eosipterus sp.	Filter-feeder	Comparative Anatomy	.	.	.	.	.	.	.	.	.	.	.	.	.	.	Unwin, D. M., Lü, J. & Bakhurina, N. N. (2000). On the systematic and stratigraphic significance of pterosaurs from the Lower Cretaceous Yixian Formation (Jehol Group) of Liaoning, China. Mitteilungen Museum für Naturkunde Berlin, Geowissenschaftliche 3, 181–206.
Ctenochasmatidae	Naish & Martill	2003	Pterodaustro sp.	Filter-feeder	Comparative Anatomy	.	.	.	.	.	.	.	.	.	.	.	.	.	.	Naish, D. & Martill, D. M. (2003). Pterosaurs- a successful invasion of prehistoric skies. Biologist 50, 213–216.
Ctenochasmatidae	Unwin	2006	Ctenochasma gracile, Cycnorhamphus suevicus, Gnathosaurus subulatus	Filter-feeder	Comparative Anatomy	.	.	Insectivory	Comparative Anatomy	.	.	.	.	.	.	.	.	.	.	Unwin, D. M. (2006). The Pterosaurs from Deep Time. PI Press, New York, USA.
Ctenochasmatidae	Wang & Zhou	2006	Cathyopterus grabaui, Feilongus youngi	Filter-feeder	Comparative Anatomy	.	.	Piscivory	Comparative Anatomy	.	.	.	.	.	.	.	.	.	.	Wang, X. & Zhou, Z. (2006). Pterosaur assemblages of the Jehol Biota and their implication for the Early Cretaceous pterosaur radiation. Geological Journal 41, 405–418.
Ctenochasmatidae	Unwin	2007	n/a	Filter-feeder	Ichnology	.	.	.	.	.	.	.	.	.	.	.	.	.	.	Unwin, D. M. (2007). When pterosaurs came dowm from the trees: terrestrial locomotor styles and their implications for pterosaur ecology and evolutionary history. 3rd International Meeting on pterosaurs, Bavaria State Collection for Palaeontology, Munich, Germany.
Ctenochasmatidae	Chinsamy-Turan et al.	2008	Pterodaustro guinazui	Filter-feeder	Comparative Anatomy	.	.	.	.	.	.	.	.	.	.	.	.	.	.	Chinsamy-Turan, A., Codorniu, L. & Chiappe, L. (2008). Developmental Growth Patterns of the Filter-Feeding Pterosaur, Pterodaustro guinazui. Journal of Vertebrate Paleontology 28, 63A.
Ctenochasmatidae	Chinsamy et al.	2009	Pterodaustro guinazui	Filter-feeder	Comparative Anatomy	.	.	Durophagy	Comparative Anatomy	.	.	.	.	.	.	.	.	.	.	Chinsamy, A., Codorinu, L. & Chiappe, L. (2009). Palaeobiological Implications of the Bone Histology of Pterodaustro guinazui. The Anatomical Record 292, 1462–1477.
Ctenochasmatidae	Codorinu et al.	2013	Pterodaustro guinazui	Filter-feeder	Content Fossils	.	.	Durophagy	Content Fossils	.	.	.	.	.	.	.	.	.	.	Codorniu, L., Chiappe, L. & Cid, F. D. (2013). First occurrence of stomach stones in pterosaurs. Journal of Vertebrate Paleontology 33, 647–654.
Ctenochasmatidae	Witton	2013	Ctenochasma gracile, Cycnorhamphus suevicus, Gnathosaurus subulatus	Filter-feeder	Comparative Anatomy	.	.	Piscivory	Comparative Anatomy	.	.	Insectivory	Comparative Anatomy	.	.	Durophagy	Comparative Anatomy	.	.	Witton, M. P. (2013). Pterosaurs: Natural History, Evolution, Anatomy. Princeton, NJ, USA: Princeton University Press.
Ctenochasmatidae	Wang et al.	2014	Feilongus youngi	Carnivory	Comparative Anatomy	.	.	.	.	.	.	.	.	.	.	.	.	.	.	Wang, X., Caizhi, S., Gao, C. & Jin, K. (2014). New Material of Feilongus (Reptilia: Pterosauria) from the Lower Cretaceous Jiufotang Formation of Western Liaoning. Acta Geologica Sinica (English Edition) 88 13–17.
Ctenochasmatidae	Lü et al.	2016	Gladocephaloideus jingangshanensis	Piscivory	Comparative Anatomy	.	.	.	.	.	.	.	.	.	.	.	.	.	.	Lü, J., Kundrat, M. & Shen, C. (2016). New Material of the Pterosaur Gladocephaloideus Lü et al., 2012 from the Early Cretaceous of Liaoning Province, China, with Comments on Its Systematic Position. PLoS ONE 11, e0154888
Ctenochasmatidae	Zhou et al.	2017	Liaodactylus primus	Filter-feeder	Comparative Anatomy		.	.	.	.	.	.	.	.	.	.	.	.	.	Zhou, C-F., Gao, K-Q., Yi, H., Xue, J., Li, Q. & Fox, R. C. (2017). Earliest filter-feeding pterosaur from the Jurassic of China and ecological evolution of Pterodactyloidea. Royal Society Open Science 4, 160672.
Ctenochasmatidae	Henderson	2018	Ctenochasma gracile, Gnathosaurus subulatus, Pterodaustro guinazui	Filter-feeder	Functional Morphology	.	.	.	.	.	.	.	.	.	.	.	.	.	.	Henderson, D. M. (2018). Using three-dimensional, digitial models of pterosaur skulls for the investigation of their relative bite forces and feeding styles. In: Hone, D. W. E., Witton, M. P. & Martill, D. M. (eds) New Perspectives on Pterosaur Palaeobiology. Geological Society, London, Special Publications 455, 25–44
Nyctosauridae	Frey et al.	2006	Muzquizopteryx coahuilensis	Piscivory	Comparative Anatomy	Association	Functional Morphology	.	.	.	.	.	.	.	.	.	.	.	.	Frey, E., Buchy, M. C., Stinnesbeck, W., González, A. G. & Stefano, A. (2006). Muzquizopteryx coahuilensis n.g., n.sp., a nyctosauris pterosaur with soft tissue preservation from the Coniacian (Late Cretaceous) of northeast Mexico (Coahuila). Oryctos 6, 19–40.
Nyctosauridae	Unwin	2007	n/a	Piscivory	Ichnology	.	.	.	.	.	.	.	.	.	.	.	.	.	.	Unwin, D. M. (2007). When pterosaurs came dowm from the trees: terrestrial locomotor styles and their implications for pterosaur ecology and evolutionary history. 3rd International Meeting on pterosaurs, Bavaria State Collection for Palaeontology, Munich, Germany.
Nyctosauridae	Witton	2013	Nyctosaurus spp.	Piscivory	Comparative Anatomy	.	.	.	.	.	.	.	.	.	.	.	.	.	.	Witton, M. P. (2013). Pterosaurs: Natural History, Evolution, Anatomy. Princeton, NJ, USA: Princeton University Press.
Group C	Unwin	2001	n/a	Generalist	Comparative Anatomy	Association	.	.	.	.	.	.	.	.	.	.	.	.	.	Unwin, D. M. (2001). An overview of the pterosaur assemblage from the Cambridge Greensand (Cretaceous) of Eastern England. Mitteilungen Museum für Naturkunde Berlin, Geowissenschaftliche 5, 239–263.
Group C	Unwin	2006	n/a	Generalist	Comparative Anatomy	.	.	.	.	.	.	.	.	.	.	.	.	.	.	Unwin, D. M. (2006). The Pterosaurs from Deep Time. PI Press, New York, USA.
Group C	Unwin	2007	n/a	Piscivory	Ichnology	.	.	.	.	.	.	.	.	.	.	.	.	.	.	Unwin, D. M. (2007). When pterosaurs came dowm from the trees: terrestrial locomotor styles and their implications for pterosaur ecology and evolutionary history. 3rd International Meeting on pterosaurs, Bavaria State Collection for Palaeontology, Munich, Germany.
Group C	Unwin et al.	2008	n/a	Generalist	Comparative Anatomy	.	.	.	.	.	.	.	.	.	.	.	.	.	.	Unwin, D. M., Xi, M., Xiaolin, W. (2008). How the Moon Goddess, Chang-e, helped us to understand pterosaur evolutionary history. Symposium of Vertebrate Palaeontology and Comparative Anatomy, Dublin 55-56.
Group C	Witton	2013	n/a	Generalist	Comparative Anatomy	.	.	.	.	.	.	.	.	.	.	.	.	.	.	Witton, M. P. (2013). Pterosaurs: Natural History, Evolution, Anatomy. Princeton, NJ, USA: Princeton University Press.
Group C	Lü et al.	2016	Pangupterus liui	Piscivory	Comparative Anatomy	.	.	.	.	.	.	.	.	.	.	.	.	.	.	Lü, J., Liu, C., Lijun, P. & Caizhi, S. (2016). A New Pterodactyloid Pterosaur from the Early Cretaceous of the Western Part of Liaoning Province, Northeastern China. Acta Geologica Sinica 90, 777–782.
Pteranodontidae	Marsh	1876	Pteranodon spp.	Piscivory	Comparative Anatomy	.	.	.	.	.	.	.	.	.	.	.	.	.	.	Marsh, O. C. (1876). Notice of a new Suborder of Pterosauria. Annals and Magazine of Natural History Ser.4. 18, 195–196.
Pteranodontidae	Eaton	1910	Pteranodon spp.	Piscivory	Comparative Anatomy	Association	.	.	.	.	.	.	.	.	.	.	.	.	.	Eaton, G. F. (1910). Osteology of Pteranodon. Memoirs of the Connecticut Academy of Arts of Sciences 2, 138.
Pteranodontidae	Hankin	1912	Pteranodon spp.	Piscivory	Comparative Anatomy	.	.	.	.	.	.	.	.	.	.	.	.	.	.	Hankin, E. H. (1912). The Development of Animal Flight. The Aeronautical Journal 47, 24–40.
Pteranodontidae	Brown	1943	Pteranodon spp.	Piscivory	Content Fossils	.	.	Durophagy	Content Fossils	.	.	.	.	.	.	.	.	.	.	Brown, B. (1943). Flying reptiles. Natural History 52, 104–111.
Pteranodontidae	Bramwell & Whitfield	1974	Pteranodon spp.	Piscivory	Comparative Anatomy	Association	Functional Morphology	.	.	.	.	.	.	.	.	.	.	.	.	Bramwell, C. D. & Whitfield, G. R. (1974). Biomechanics of Pteranodon. Philosophical Transactions of the Royal Society B-Biological Sciences 267, 503–581.
Pteranodontidae	Wellnhofer	1991	Pteranodon spp.	Piscivory	Content Fossils	.	.	Durophagy	Content Fossils	.	.	.	.	.	.	.	.	.	.	Wellnhofer, P. (1991). The Illustrated Encyclopedia of Pterosaurs. Salamander Books, Ltd, London.
Pteranodontidae	Hazlehurst & Rayner	1992	Pteranodon spp.	Piscivory	Comparative Anatomy	Functional Morphology	.	.	.	.	.	.	.	.	.	.	.	.	.	Hazlehurst, G. A. & Rayner, J. M. V. (1992). Flight characteristics of Triassic and Jurassic Pterosauria: an appraisal based on wing shape. Palaeobiology 18, 447–463.
Pteranodontidae	Bennett	1993	Pteranodon longiceps	Piscivory	Comparative Anatomy	.	.	.	.	.	.	.	.	.	.	.	.	.	.	Bennett, S. C. (1993). The ontogeny of Pteranodon and other pterosaurs. Paleobiology 19, 92–106.
Pteranodontidae	Bennett	1994	Pteranodon spp.	Piscivory	Comparative Anatomy	.	.	.	.	.	.	.	.	.	.	.	.	.	.	Bennett, S. C. (1994). The Pterosaurs of the Niobrara Chalk. The Earth Scientist 11, 22–25.
Pteranodontidae	Bennett	2001	Pteranodon spp.	Piscivory	Comparative Anatomy	Functional Morphology	.	.	.	.	.	.	.	.	.	.	.	.	.	Bennett, S. C. (2001). The Osteology and Functional Morphology of the Late Cretaceous Pterosaur Pteranodon, Part II. Size and Functional Morphology. Palaeontographica Abteilung A 260, 1–153.
Pteranodontidae	Unwin	2001	Pteranodon spp.	Piscivory	Association	.	.	.	.	.	.	.	.	.	.	.	.	.	.	Unwin, D. M. (2001). An overview of the pterosaur assemblage from the Cambridge Greensand (Cretaceous) of Eastern England. Mitteilungen Museum für Naturkunde Berlin, Geowissenschaftliche 5, 239–263.
Pteranodontidae	Chatterjee & Templin	2004	Pteranodon spp.	Piscivory	Association	.	.	.	.	.	.	.	.	.	.	.	.	.	.	Chatterjee, S. & Templin, R. J. (2004). Posture, locomotion, and palaeoecology of pterosaurs. Boulder, Colorado, Geological Society of America Special Paper 376, 1–64.
Pteranodontidae	Hargrave	2007	Pteranodon spp.	Piscivory	Content Fossils	.	.	.	.	.	.	.	.	.	.	.	.	.	.	Hargrave, J. E. (2007). Pteranodon (Reptilia: Pterosauria): Stratigraphic distribution and taphonomy in the lower Pierre Shale Group (Campanian), western South Dakota and eatern Wyoming. Geological Society of America Special Papers 427, 215–225.
Pteranodontidae	Humphries et al.	2007	Pteranodon spp.	Piscivory	Functional Morphology	.	.	.	.	.	.	.	.	.	.	.	.	.	.	Humphries, S., Bonser, R. H. C., Witton, M. P. & Martill, D. M. (2007). Did Pterosaurs Feed by Skimming? Physical Modelling and Anatomical Evaluation of an Unusual Feeding Method. PLoS Biology 5, e204.
Pteranodontidae	Veldmeijer et al.	2012	Pteranodon sternbergi	Piscivory	Content Fossils	.	.	.	.	.	.	.	.	.	.	.	.	.	.	Veldmeijer, A. J., Witton, M. P. and Nieuwland, I. (2012) Pterosaurs : Flying Contemporaries of the Dinosaurs. Leiden, NLD: Sidestone Press.
Pteranodontidae	Witton	2013	Pteranodon spp.	Piscivory	Comparative Anatomy	.	.	.	.	.	.	.	.	.	.	.	.	.	.	Witton, M. P. (2013). Pterosaurs: Natural History, Evolution, Anatomy. Princeton, NJ, USA: Princeton University Press.
Pteranodontidae	Hone & Henderson	2014	Pteranodon longiceps	Piscivory	Functional Morphology	.	.	.	.	.	.	.	.	.	.	.	.	.	.	Hone, D. W. E. & Henderson, D. M. (2014). The posture of floating pterosaurs: Ecological implications for inhabiting marine and freshwater habitats. Palaeogeography, Palaeoclimatology, Palaeoecology 394, 89–98.
Pteranodontidae	Habib	2015	Pteranodon spp.	Piscivory	Functional Morphology	.	.	.	.	.	.	.	.	.	.	.	.	.	.	Habib, M. B. (2015). Size limits of marine pterosaurs and energetic considerations of plunge versus pluck feeding. The 5th International Symposium on pterosaurs, University of Portsmouth, UK.
Istiodactylidae	Hooley	1913	Istiodactylus latidens	Piscivory	Comparative Anatomy	.	.	Carnivory	Comparative Anatomy	.	.	.	.	.	.	.	.	.	.	Hooley, R. W. (1913). On the Skeleton of Ornithodesmus latidens; an Ornithosaur from the Wealden Shales of Atherfiled (Isle of Wight). Quartely Journal of the Geological Society 96, 372–422.
Istiodactylidae	Wellnhofer	1991	Istiodactylus latidens	Piscivory	Comparative Anatomy	.	.	.	.	.	.	.	.	.	.	.	.	.	.	Wellnhofer, P. (1991). The Illustrated Encyclopedia of Pterosaurs. Salamander Books, Ltd, London.
Istiodactylidae	Howse et al.	2001	Istiodactylus latidens	Carnivory	Comparative Anatomy	.	.	.	.	.	.	.	.	.	.	.	.	.	.	Howse, S. C. B., Milner, A. R. & Martill, D. M. (2001). Pterosaurs. In: Dinosaurs of the Isle of Wight, Martill, D.M. & Naish, D. Wiley-Blackwell, UK.
Istiodactylidae	Wang & Lu	2001	Haopterus gracilis	Piscivory	Comparative Anatomy	Association	.	.	.	.	.	.	.	.	.	.	.	.	.	Wang, X. & Lü, J. (2001). Discovery of a pterodactylid pterosaur from the Yixian Formation of western Liaoning, China. Chinese Science Bulletin 46, 1112–1117.
Istiodactylidae	Unwin	2006	Istiodactylus latidens	Carnivory	Comparative Anatomy		.	.	.	.	.	.	.	.	.	.	.	.	.	Unwin, D. M. (2006). The Pterosaurs from Deep Time. PI Press, New York, USA.
Istiodactylidae	Wang & Zhou	2006	Haopterus gracilis, Nurhachius ignaciobritoi	Piscivory	Comparative Anatomy	Association	.	.	.	.	.	.	.	.	.	.	.	.	.	Wang, X. & Zhou, Z. (2006). Pterosaur assemblages of the Jehol Biota and their implication for the Early Cretaceous pterosaur radiation. Geological Journal 41, 405–418.
Istiodactylidae	Unwin	2007	n/a	Carnivory	Ichnology	.	.	.	.	.	.	.	.	.	.	.	.	.	.	Unwin, D. M. (2007). When pterosaurs came dowm from the trees: terrestrial locomotor styles and their implications for pterosaur ecology and evolutionary history. 3rd International Meeting on pterosaurs, Bavaria State Collection for Palaeontology, Munich, Germany.
Istiodactylidae	Lü et al.	2008	Liaoxipterus brachyognathus	Insectivory	Comparative Anatomy	.	.	.	.	.	.	.	.	.	.	.	.	.	.	Lü, J., Xu, L. & Ji, Q. (2008). Restudy of Liaoxipterus (Istiodactylidae: Pterosauria), with comments on the Chinese istiodactylid pterosaurs. Zitteliana B28, 229–241.
Istiodactylidae	Witton	2012	Istiodactylus	Carnivory	Comparative Anatomy	.	.	.	.	.	.	.	.	.	.	.	.	.	.	Witton, M. P. (2012). New Insights into the Skull of Istiodactylus latidens (Ornithocheiroidea, Pterodactyloidea). PLoS ONE 7, e33170
Istiodactylidae	Witton	2013	n/a	Carnivory	Comparative Anatomy	.	.	.	.	.	.	.	.	.	.	.	.	.	.	Witton, M. P. (2013). Pterosaurs: Natural History, Evolution, Anatomy. Princeton, NJ, USA: Princeton University Press.
Istiodactylidae	Martill	2014	Istiodactylus latidens	Carnivory	Comparative Anatomy	.	.	Piscivory	Comparative Anatomy	.	.	.	.	.	.	.	.	.	.	Martill, D. M. (2014). A functional odontoid in the dentary of the Early Cretaceous pterosaur Istiodactylus latidens: Implications for feeding. Cretaceous Research 47, 56–65.
Istiodactylidae	Lü	2015	Liaoxipterus brachyognathus	Insectivory	Comparative Anatomy	.	.	.	.	.	.	.	.	.	.	.	.	.	.	Lü, J. (2015). The Hyoid Apparatus of Liaoxipterus brachycephalus (Pterosauria) and Its Implications for Food-catching Behaviour. Acta Geologica Sinica 36, 362–366.
Anhangueria	Seeley	1901	Orntihocheirus sp.	Piscivory	Comparative Anatomy	.	.	.	.	.	.	.	.	.	.	.	.	.	.	Seeley H. G. (1901). Dragons of the Air: An Account of Extinct Flying Reptiles. Methuen & Co. London.
Anhangueria	Wellnhofer	1991	Ceradactylus atrax	Piscivory	Comparative Anatomy	.	.	.	.	.	.	.	.	.	.	.	.	.	.	Wellnhofer, P. (1991). The Illustrated Encyclopedia of Pterosaurs. Salamander Books, Ltd, London.
Anhangueria	Dalla Vecchia	1993	Ceradactylus? Ligabuei	Piscivory	Comparative Anatomy	.	.	.	.	.	.	.	.	.	.	.	.	.	.	Dalla Vecchia, F. M. (1993). Cearadactylus? ligabuei nov.sp., a new early Cretaceous (Aptian) pterosaur from Chapada do Araripe (Northeastern Brazil). Bollettino della Societá Paleontologica Italiana 32, 401–409.
Anhangueria	Unwin	2001	n/a	Piscivory	Association	.	.	.	.	.	.	.	.	.	.	.	.	.	.	Unwin, D. M. (2001). An overview of the pterosaur assemblage from the Cambridge Greensand (Cretaceous) of Eastern England. Mitteilungen Museum für Naturkunde Berlin, Geowissenschaftliche 5, 239–263.
Anhangueria	Frey et al.	2003	Ludodactylus sibbicki	Piscivory	Association	.	.	.	.	.	.	.	.	.	.	.	.	.	.	Frey, E., Martill, D. M. & Buchy, M. C. (2003). A new crested ornithocheird from the Lower Cretaceous of Northeastern Brazil and the unusual death of an unusual pterosaur. In: Buffetaut, E. & Mazin, J-M. (eds) Evolution and Palaeobiology of Pterosaurs.Geological Society, London, Special Publications 217, 55–63.
Anhangueria	Chatterjee & Templin	2004	Anhanguera sp.	Piscivory	Association	.	.	.	.	.	.	.	.	.	.	.	.	.	.	Chatterjee, S. & Templin, R. J. (2004). Posture, locomotion, and palaeoecology of pterosaurs. Boulder, Colorado, Geological Society of America Special Paper 376, 1–64.
Anhangueria	Unwin	2006	Ludodactylus spp.	Piscivory	Comparative Anatomy	.	.	.	.	.	.	.	.	.	.	.	.	.	.	Unwin, D. M. (2006). The Pterosaurs from Deep Time. PI Press, New York, USA.
Anhangueria	Molnar & Thulborn	2007	Mythunga camara	Piscivory	Comparative Anatomy	Association	.	.	.	.	.	.	.	.	.	.	.	.	.	Molnar, R. E. & Thulborn, R. A. (2007). An incomplete pterosaur skull from the Cretaceous of north-central Queensland, Australia. Arquivos do Museu Nacional, Rio de Janeiro 65, 461–470.
Anhangueria	Unwin	2007	n/a	Piscivory	Ichnology	.	.	.	.	.	.	.	.	.	.	.	.	.	.	Unwin, D. M. (2007). When pterosaurs came dowm from the trees: terrestrial locomotor styles and their implications for pterosaur ecology and evolutionary history. 3rd International Meeting on pterosaurs, Bavaria State Collection for Palaeontology, Munich, Germany.
Anhangueria	Veldmeijer et al.	2007	Coloborhynchus	Piscivory	Comparative Anatomy	Functional Morphology	.	.	.	.	.	.	.	.	.	.	.	.	.	Veldmeijer, A .J., Signore, M. & Bucci, E. (2007). Predator-prey interaction of Brazilian Cretaceous toothed pterosaurs: a case example. In: Elewa, A. M. T. (ed.) (2007) Predation in Organisms; A Distinct Phenomenon. Springer-Verlag Berlin Heidelberg, Germany.
Anhangueria	Amiot et al.	2010	n/a	Piscivory	Isotopes	.	.	.	.	.	.	.	.	.	.	.	.	.	.	Amiot, R., Wang, X., Lecuyer, C., Buffetaut, E., Cavin, L., Ding, Z., Fluteau, F., Kellner, A. W. A., Tong, H. & Zhang, F. (2010). Oxygen and carbon isotope compositions of middle Cretaceous vertebrates from North Africa and Brazil: Ecological and environmental significance. Palaeogeography, Palaeoclimatology, Palaeoecology 297, 439–451.
Anhangueria	Kear et al.	2010	n/a	Piscivory	Comparative Anatomy	Association	.	.	.	.	.	.	.	.	.	.	.	.	.	Kear, B. P., Deacon, G. L. & Siverson, M. (2010). Remains of a Late Cretaceous pterosaur from the Molecap Greensand of Western Australia. Alcheringa, An Australasian Journal of Palaeontology 34, 273–279
Anhangueria	Tütken & Hone	2010	n/a	Piscivory	Isotopes	.	.	.	.	.	.	.	.	.	.	.	.	.	.	Tütken, T. & Hone, D. W. E. (2010). The Ecology of Pterosaurs Based on Carbon and Oxygen Isotope Analysis. Acta Geoscientica Sinica 31, 65–67.
Anhangueria	Fletcher & Salisbury	2011	n/a	Piscivory	Comparative Anatomy	Association	.	.	.	.	.	.	.	.	.	.	.	.	.	Fletcher, T. L. & Salisbury, S. W. (2011). New pterosaur fossils from the Early Cretaceous (Albian) of Queensland, Australia. Journal of Vertebrate Palaeontology 30, 1747–1759.
Anhangueria	Ősi	2011	Ornithocheirus mesembrinus	Piscivory	Comparative Anatomy	.	.	.	.	.	.	.	.	.	.	.	.	.	.	Ősi, A. (2011). Feeding-related characters in basal pterosaurs: implications for jaw mechanism, dental function and diet. Lethaia 44, 136–152.
Anhangueria	Veldmeijer et al.	2012	Anhanguera sp.	Piscivory	Comparative Anatomy	.	.	.	.	.	.	.	.	.	.	.	.	.	.	Veldmeijer, A. J, Witton, M. P. and Nieuwland, I. (2012). Pterosaurs: Flying Contemporaries of the Dinosaurs. Leiden, NLD: Sidestone Press.
Anhangueria	Wang et al.	2012	Guidraco venator	Piscivory	Content Fossils	.	.	.	.	.	.	.	.	.	.	.	.	.	.	Wang, X., Kellner, A. W. A, Jiang, S. & Cheng, X. (2012). New tooth flying reptile from Asia: close similarities between early Cretaceous pterosaur faunas from China and Brazil. Naturwissenschaften 99, 249–257.
Anhangueria	Witton	2013	n/a	Piscivory	Comparative Anatomy	.	.	.	.	.	.	.	.	.	.	.	.	.	.	Witton, M. P. (2013). Pterosaurs : Natural History, Evolution, Anatomy. Princeton, NJ, USA: Princeton University Press.
Anhangueria	Wretman & Kear	2013	Mythunga	Piscivory	Association	.	.	.	.	.	.	.	.	.	.	.	.	.	.	Wretman, L. & Kear, B. P. (2013). Bite marks on an ichthyodectiform fish from Australia: possible evidence of trophic interaction in an Early Cretaceous marine ecosystem. Alcheringa, An Australasian Journal of Palaeontology 38, 170–176.
Anhangueria	Elgin	2014	Brasileodctylus araripensis, Brasileodctylus gracilirostris	Piscivory	Functional Morphology	.	.	.	.	.	.	.	.	.	.	.	.	.	.	Elgin, R. A. (2014). Palaeobiology, Morphology and Flight Characteristics of Pterydactyloid Pterosaurs. PhD Thesis, Ruprecht-Karls-Universität Heidelberg.
Anhangueria	Wang et al.	2014	Ikrandraco avatar	Piscivory	Comparative Anatomy	.	.	.	.	.	.	.	.	.	.	.	.	.	.	Wang, X., Rodrigues, T., Jiang, S., Cheng X. & Kellner, A. W. A. (2014). An Early Cretaceous pterosaur with an unusual mandibular crest from China and a potential novel feeding strategy. Scientific Reports 4, 1–9.
Anhangueria	Habib	2015	Ornithocheirus sp.	Piscivory	Functional Morphology	.	.	.	.	.	.	.	.	.	.	.	.	.	.	Habib, M. B. (2015). Size limits of marine pterosaurs and energetic considerations of plunge versus pluck feeding.The 5th International Symposium on Pterosaurs, University of Portsmouth, UK.
Anhangueria	Rodrigues et al.	2015	Guidraco venator, Linlongopterus jennyae	Piscivory	Comparative Anatomy	.	.	.	.	.	.	.	.	.	.	.	.	.	.	Rodrigues, T., Jiang, S., Cheng, X., Wang, X. & Kellner, A. W. A. (2015). A new toothed pteranodontioid (Pterosauria, Pterodactyloidea) from the Jiufotang Formation (Lower Cretaceous, Aptian) of China and comments on Liaoningopterus gui Wang and Zhou, 2003. Historical Biology 27, 782–795.
Dsungaripteridae	Wellnhofer	1991	Dsungaripterus youngi, 'Phobetor' parvus	Durophagy	Comparative Anatomy	.	.	Piscivory	Comparative Anatomy	.	.	.	.	.	.	.	.	.	.	Wellnhofer, P. (1991). The Illustrated Encyclopedia of Pterosaurs. Salamander Books, Ltd, London.
Dsungaripteridae	Chatterjee & Templin	2004	Dsungaripterus weii	Durophagy	Comparative Anatomy	.	.	.	.	.	.	.	.	.	.	.	.	.	.	Chatterjee, S. & Templin, R. J. (2004). Posture, locomotion, and palaeoecology of pterosaurs. Boulder, Colorado, Geological Society of America Special Paper 376, 1–64.
Dsungaripteridae	Matsukawa et al.	2006	Dsungaripterus weii	Durophagy	Association	.	.	.	.	.	.	.	.	.	.	.	.	.	.	Matsukawa, M., Saiki, S., Ito, M., Obata, I., Nichols, D. J., Lockley, M. G., Kukihara, R. & Shibata, K. (2006). Early Cretaceous terrestrial ecosystems in East Asia based on food-web and energy-flow models. Cretaceous Research 27, 285–307.
Dsungaripteridae	Unwin	2006	'Phobetor' parvus	Durophagy	Comparative Anatomy	.	.	.	.	.	.	.	.	.	.	.	.	.	.	Unwin, D. M. (2006). The Pterosaurs from Deep Time. PI Press, New York, USA.
Dsungaripteridae	Unwin	2007	n/a	Durophagy	Ichnology	.	.	.	.	.	.	.	.	.	.	.	.	.	.	Unwin, D. M. (2007). When pterosaurs came dowm from the trees: terrestrial locomotor styles and their implications for pterosaur ecology and evolutionary history. 3rd International Meeting on pterosaurs, Bavaria State Collection for Palaeontology, Munich, Germany.
Dsungaripteridae	Lü et al.	2009	Dsungaripterus weii, Noripterus complicidens	Durophagy	Comparative Anatomy	.	.	Piscivory	Comparative Anatomy	.	.	.	.	.	.	.	.	.	.	Lü, J., Azuma, Y., Dong, Z., Barsbold, R., Kobayashi, Y. & Lee, Y.N. (2009). New material of dsungaripterid pterosaurs (Pterosauria: Pterodactyloidea) from western Mongolia and its palaecological implications. Geological Magazine 146, 690–700.
Dsungaripteridae	Veldmeijer et al.	2012	Dsungaripterus weii	Durophagy	Comparative Anatomy	.	.	.	.	.	.	.	.	.	.	.	.	.	.	Veldmeijer, A. J., Witton, M. P. and Nieuwland, I. (2012). Pterosaurs: Flying Contemporaries of the Dinosaurs. Leiden, NLD: Sidestone Press.
Dsungaripteridae	Witton	2013	n/a	Durophagy	Comparative Anatomy	.	.	.	.	.	.	.	.	.	.	.	.	.	.	Witton, M. P. (2013) Pterosaurs: Natural History, Evolution, Anatomy. Princeton, NJ, USA: Princeton University Press.
Dsungaripteridae	Dececchi et al.	2014	n/a	Durophagy	Comparative Anatomy	.	.	.	.	.	.	.	.	.	.	.	.	.	.	Dececchi, A., Cadena, E., Du, T. & Larsson, H. (2014). Colombia's first pterosaur: a new genus of dsungaripterid documents a novel dental morphology in pterosaurs. Journal of Paleontology, Program and Abstracts, 119.
Dsungaripteridae	Hone & Henderson	2014	Dsungaripterus weii	Durophagy	Functional Morphology	.	.	.	.	.	.	.	.	.	.	.	.	.	.	Hone, D. W. E. & Henderson, D. M. (2014). The posture of floating pterosaurs: Ecological implications for inhabiting marine and freshwater habitats. Palaeogeography, Palaeoclimatology, Palaeoecology 394, 89–98.
Dsungaripteridae	Hone et al.	2015	Noripterus complicidens	Durophagy	Comparative Anatomy	.	.	.	.	.	.	.	.	.	.	.	.	.	.	Hone, D. W. E., Xu, X. Jiang, S. & Hutchinson, J. R. (2015). The return of the holotype of Noripterus (Young, 1973) -implications for dsungaripterid taxonomy and a possible digitigrade pterosaur. The 5th International Symposium on Pterosaurs, University of Portsmouth, UK.
Tapejaridae	Wellnhofer & Kellner	1991	Tapejara wellnhoferi	Durophagy	Comparative Anatomy	Association	.	Herbivory/Frugivory	Comparative Anatomy	Association	.	.	.	.	.	.	.	.	.	Wellnhofer, P. & Kellner, A. W. A. (1991). The Skull of Tapejara wellnhoferi Kellner (Reptilia, Pterosauria) from the Lower Cretaceous Santana Formation of the Araripe Basin, Northeastern Brazil. Mitteilungen der Bayerischen Staatssammlung fur Paläontologie und Historische Geologie 31, 89–106.
Tapejaridae	Naish & Martill	2003	Tapejara wellnhoferi	Herbivory/Frugivory	Comparative Anatomy	.	.	.	.	.	.	.	.	.	.	.	.	.	.	Naish, D. & Martill, D. M. (2003). Pterosaurs- a successful invasion of prehistoric skies. Biologist 50, 213–216.
Tapejaridae	Unwin	2006	n/a	Herbivory/Frugivory	Comparative Anatomy	.	.	.	.	.	.	.	.	.	.	.	.	.	.	Unwin, D. M. (2006). The Pterosaurs from Deep Time. PI Press, New York, USA.
Tapejaridae	Wang & Zhou	2006	Sinopterus spp.	Herbivory/Frugivory	Comparative Anatomy	.	.	.	.	.	.	.	.	.	.	.	.	.	.	Wang, X. & Zhou, Z. (2006). Pterosaur assemblages of the Jehol Biota and their implication for the Early Cretaceous pterosaur radiation. Geological Journal 41, 405–418.
Tapejaridae	Meijer et al.	2007	Tapejara wellnhoferi	Herbivory/Frugivory	Association	Functional Morphology	.	.	.	.	.	.	.	.	.	.	.	.	.	Meijer, H. J. M., Van der Meij, M. M. E., Van Waveren, I. & Weldmeijer, A. J. (2007). Linking skull morphology to feeding in Tapejaridae: adaptations to frugivory in Tapejara wellnhoferi. 3rd International Meeting on pterosaurs, Bavaria State Collection for Palaeontology, Munich, Germany.
Tapejaridae	Unwin & Martill	2007	Tapejara imperator, Tapejara navigans	Piscivory	Association	.	.	.	.	.	.	.	.	.	.	.	.	.	.	Unwin, D. M. & Martill, D. M. (2007). Pterosaurs from the Crato Formation. In: Window into an Ancient World: The Crato Fossil Beds of Brazil. Martill, D.M., Bechly, G. & Loveridge (eds). Cambridge, UK, Cambridge University Press.
Tapejaridae	Veldmeijer et al.	2012	Sinopterus dongi, Tapejara wellnhoferi	Herbivory/Frugivory	Comparative Anatomy	.	.	Carnivory	Comparative Anatomy	Content Fossils	.	.	.	.	.	.	.	.	.	Veldmeijer, A. J., Witton, M. P. and Nieuwland, I. (2012). Pterosaurs: Flying Contemporaries of the Dinosaurs. Leiden, NLD: Sidestone Press.
Tapejaridae	Vullo et al.	2012	Europejara olcadesorum	Herbivory/Frugivory	Comparative Anatomy	.	.	Carnivory	Comparative Anatomy	.	.	Insectivory	Comparative Anatomy	.	.	.	.	.	.	Vullo, R., Marugan-Lobon, J., Kellner, A. W .A., Buscalioni, Gomez, B., de la Fuente, M. & Moratalla, J. J. (2012). A New Crested Pterosaur from the Early Cretaceous of Spain: The First European Tapejarid (Pterodactyloidea: Azhdarchoidea). PLoS ONE 7, e38900.
Tapejaridae	Witton	2013	n/a	Herbivory/Frugivory	Comparative Anatomy	.	.	Carnivory	Comparative Anatomy	.	.	.	.	.	.	.	.	.	.	Witton, M. P. (2013). Pterosaurs: Natural History, Evolution, Anatomy. Princeton, NJ, USA: Princeton University Press.
Tapejaridae	Pinheiro et al.	2014	Tapejara wellnhoferi	Durophagy	Association	Functional Morphology	.	.	.	.	.	.	.	.	.	.	.	.	.	Pinheiro, F., Liparini, A. & Schultz, C. (2014). Was Tapejara wellnhoferi (Pterosauria: Pterodactyloidea) really Frugivorous? Journal of Paleontology, Program and Abstracts, 205.
Tapejaridae	Henderson	2018	Tapejara wellnhoferi	Frugivory	Functional Morphology	.	.	Durophagy	Functional Morphology	.	.	.	.	.	.	.	.	.	.	Henderson, D. M. (2018). Using three-dimensional, digitial models of pterosaur skulls for the investigation of their relative bite forces and fedding styles. In: Hone, D. W. E., Witton, M. P. & Martill, D. M. (eds) New Perspectives on Pterosaur Palaeobiology. Geological Society, London, Special Publications 455, 29–44.
Thalassodromidae	Kellner	2002	n/a	Piscivory	Comparative Anatomy	.	.	.	.	.	.	.	.	.	.	.	.	.	.	Kellner, A. W. A. & Campos D. A. (2002). A large skimming pterosaur (pterodactyloidea, tapejaridae) from the Early Cretaceous of Brazil. Journal of Vertebrate Paleontology 22, 79A.
Thalassodromidae	Kellner & Campos	2002	Thalssodromeus sethi	Piscivory	Comparative Anatomy	Functional Morphology	.	.	.	.	.	.	.	.	.	.	.	.	.	Kellner, A. W. A. & Campos, D. A. (2002). The Function of the Cranial Crest and Jaws of a Unique Pterosaur from the Early Cretaceous of Brazil. Science 297, 389–392.
Thalassodromidae	Humphries et al.	2007	Thalssodromeus sethi, Tuouxuara cristatus	Piscivory	Functional Morphology	.	.	.	.	.	.	.	.	.	.	.	.	.	.	Humphries, S., Bonser, R. H. C., Witton, M. P. & Martill, D. M. (2007). Did Pterosaurs Feed by Skimming? Physical Modelling and Anatomical Evaluation of an Unusual Feeding Method. PLoS Biology 5, e204.
Thalassodromidae	Witton	2013	n/a	Generalist	Comparative Anatomy	.	.	.	.	.	.	.	.	.	.	.	.	.	.	Witton, M. P. (2013). Pterosaurs: Natural History, Evolution, Anatomy. Princeton, NJ, USA: Princeton University Press.
Chaoyangopteridae	Wang & Zhou	2006	Chaoyangopterus zhangi	Piscivory	Comparative Anatomy	.	.	.	.	.	.	.	.	.	.	.	.	.	.	Wang, X. & Zhou, Z. (2006) Pterosaur assemblages of the Jehol Biota and their implication for the Early Cretaceous pterosaur radiation. Geological Journal, 41: 405-418.
Chaoyangopteridae	Witton	2013	n/a	Generalist	Comparative Anatomy	Association	.	.	.	.	.	.	.	.	.	.	.	.	.	Witton, M.P. (2013) Pterosaurs : Natural History, Evolution, Anatomy. Princeton, NJ, USA: Princeton University Press.
Azhdarchidae	Lawson	1975	Quetzalcoatlus northropi	Carnivory	Association	.	.	.	.	.	.	.	.	.	.	.	.	.	.	Lawson, D. A. (1975). Pterosaur from the Latest Cretaceous of West Texas: Discovery of the Largest Flying Creature. Science 187, 947–948.
Azhdarchidae	Nessov	1984	Azhdarcho lancicollis	Piscivory	Comparative Anatomy	.	.	Carnivory	Association	Comparative Anatomy	.	.	.	.	.	.	.	.	.	Nessov, L. A. (1984). Pterosaurs and birds of the Cretaceous of Central Asia. Paläontologische Zeitschrift 1, 47–57.
Azhdarchidae	Paul	1987	Quetzalcoatlus sp.	Piscivory	Comparative Anatomy	.	.	Carnivory	Comparative Anatomy	.	.	.	.	.	.	.	.	.	.	Paul, G. S. (1987). Pterodactyl habits- real and radio controlled. Nature 328, 481.
Azhdarchidae	Wellnhofer	1991	Quetzalcoatlus northropi	Piscivory	Comparative Anatomy	.	.	Carnivory	Comparative Anatomy	.	.	Durophagy	Comparative Anatomy	Association	.	.	.	.	.	Wellnhofer, P. (1991). The Illustrated Encyclopedia of Pterosaurs. Salamander Books, Ltd, London.
Azhdarchidae	Cai & Wei	1994	Zhejiangopterus linhaiensis	Piscivory	Comparative Anatomy	.	.	.	.	.	.	.	.	.	.	.	.	.	.	Cai, Z. & Wei, F. (1994). Zhejiangopterus linhaiensis (Pterosauria) from the Upper Cretaceous of Linhai, Zhejiang, China. Vertebrata PalAsiatica 32, 181–194.
Azhdarchidae	Kellner & Langston	1996	Quetzalcoatlus sp.	Piscivory	Comparative Anatomy	Functional Morphology	.	.	.	.	.	.	.	.	.	.	.	.	.	Kellner, A. W. A. & Langston, jr., W. (1996). Cranial Remains of Quetzalcoatlus (Pterosauria, Azhdarchidae) from Late Cretaceous Sediments of Big Bend National Park, Texas. Journal of Vertebrate Paleontology 16, 222–231.
Azhdarchidae	Martill	1997	Quetzalcoatlus sp.	Piscivory	Comparative Anatomy	.	.	.	.	.	.	.	.	.	.	.	.	.	.	Martill, D. M. (1997). From hypothesis to fact in a flight of fancy: The responsibility of the popular scientific media. Geology Today 13, 71–73.
Azhdarchidae	Martill et al.	1998	Arambourgiana philadelphiae	Piscivory	Comparative Anatomy	.	.	.	.	.	.	.	.	.	.	.	.	.	.	Martill, D. M., Frey, E., Sadaqah, R. M., Khoury, H. N. (1998). Discovery of the holotype of the giant pterosaur Titanopteryx philadelphidae Arambourg 1959, and the status of Arambourgiana and Quetzalcoatlus. Neues Jahrbuch für Geologie und Paläontologie 207, 57–76.
Azhdarchidae	Hwang et al.	2002	Haenamichnus uhangriensis	Insectivory	Ichnology	.	.	.	.	.	.	.	.	.	.	.	.	.	.	Hwang, K-G., Huh, M., Lockley, M. G., Unwin, D. M. & Wright, J. L. (2002). New pterosaur tracks (Pteraichnidae) from the Late Cretaceous Unhangari Formation, southwestern Korea. Geological Mazagine 139, 421–435.
Azhdarchidae	Chatterjee & Templin	2004	Quetzalcoatlus sp.	Carnivory	Comparative Anatomy	.	.	Durophagy	Comparative Anatomy	.	.	.	.	.	.	.	.	.	.	Chatterjee, S. & Templin, R. J. (2004). Posture, locomotion, and palaeoecology of pterosaurs. Boulder, Colorado, Geological Society of America Special Paper 376, 1–64.
Azhdarchidae	Ősi	2004	Azhdarcho aff. lancicollis	Piscivory	Comparative Anatomy	.	.	.	.	.	.	.	.	.	.	.	.	.	.	Ősi, A. (2004). New azhdarchid pterosaur remains from the Late Cretaceous of Hungary. European Association of Vertebrate Palaeontologists, 2nd Annual Meeting, Brno, Czech Republic. 39.
Azhdarchidae	Ősi et al.	2005	Bakonydraco galaczi	Piscivory	Comparative Anatomy	.	.	Herbivory/Frugivory	Comparative Anatomy	.	.	.	.	.	.	.	.	.	.	Ősi, A., Weishampel, D. B. & Jianu, C. M. (2005). First evidence of azhdarchid pterosaurs from the Late Cretaceous of Hungary. Acta Palaeontologica Polonica 50, 777–787.
Azhdarchidae	Unwin	2007	n/a	Piscivory	Ichnology	.	.	Carnivory	Ichnology	.	.	.	.	.	.	.	.	.	.	Unwin, D. M. (2007). When pterosaurs came dowm from the trees: terrestrial locomotor styles and their implications for pterosaur ecology and evolutionary history. 3rd International Meeting on pterosaurs, Bavaria State Collection for Palaeontology, Munich, Germany.
Azhdarchidae	Witton & Naish	2008	n/a	Carnivory	Association	Comparative Anatomy	Functional Morphology	.	.	.	.	.	.	.	.	.	.	.	.	Witton, M. P. & Naish, D. (2008). A Reappraisal of Azhdarchid Pterosaur Functional Morphology and Palecology. PLoS ONE 3, e2271.
Azhdarchidae	Veldmeijer et al.	2012	Quetzalcoatlus sp.	Generalist	Association	Comparative Anatomy	.	.	.	.	.	.	.	.	.	.	.	.	.	Veldmeijer, A. J., Witton, M. P. and Nieuwland, I. (2012). Pterosaurs: Flying Contemporaries of the Dinosaurs. Leiden, NLD: Sidestone Press.
Azhdarchidae	Wilkinson & Ruxton	2012	n/a	Carnivory	Comparative Anatomy	.	.	.	.	.	.	.	.	.	.	.	.	.	.	Wilkinson, D. M. & Ruxton, G. D. (2012). Understanding selection for long necks in different taxa. Biological Reviews 87, 616–630.
Azhdarchidae	Averianov	2013	Azhdarcho lancicollis	Piscivory	Functional Morphology	.	.	.	.	.	.	.	.	.	.	.	.	.	.	Averianov, A. O. (2013). Reconstruction of the Neck of Azhdarcho lancicollis and Lifestyle of Azhdarchids (Pterosauria, Azhdarchidae). Paleontological Journal 47, 203–209.
Azhdarchidae	Witton	2013	n/a	Generalist	Comparative Anatomy	.	.	.	.	.	.	.	.	.	.	.	.	.	.	Witton, M. P. (2013). Pterosaurs: Natural History, Evolution, Anatomy. Princeton, NJ, USA: Princeton University Press.
Azhdarchidae	Averianov et al.	2015	n/a	Duropahgy	Association	.	.			.	.	.	.	.	.	.	.	.	.	Averianov, A. O., Dyke, G., Danilov, I. & Skutschas, P. (2015). The paleoenvironments of azhdarchid pterosaurs localities in the Late Cretaceous of Kazakhstan. ZooKeys 483, 59–80.
Azhdarchidae	Brown	2015	Alanqa saharicus	Carnivory	Comparative Anatomy	.	.	.	.	.	.	.	.	.	.	.	.	.	.	Brown, J. (2015). Neurovascular foramina on the jaws of an azhdarchid pterosaur: implications for prey detection. The 5th International Symposium on pterosaurs, University of Portsmouth, UK.
Azhdarchidae	Naish et al.	2015	Hatzegopteryx sp.	Carnivory	Comparative Anatomy	.	.	.	.	.	.	.	.	.	.	.	.	.	.	Naish, D., Witton, M. P., Dyke, G., Martin-Silverstone, E., Vremir, M. & Totoianu, R. (2015). Diversity and disparity in multi-species azhdarchid assemblages of Maastrichtian Transylvania.The 5th International Symposium on pterosaurs, University of Portsmouth, UK.
Azhdarchidae	Martill & Ibrahim	2015	cf.Alanqa cf.saharica	Carnivory	Comparative Anatomy	.	.	Durophagy	Comparative Anatomy	.	.	.	.	.	.	.	.	.	.	Martill, D. M. & Ibrahim, N. (2015). An usual modification of the jaws in cf. Alanqa, a mid-Cretaceous azhdarchid pterosaur from the Kem Kem beds of Morocco. Cretaceous Research 53, 59–67.
Azhdarchidae	Witton & Naish	2015	n/a	Generalist	Comparative Anatomy	.	.	.	.	.	.	.	.	.	.	.	.	.	.	Witton, M. P. and Naish, D. (2015). Azhdarchid pterosaurs: water-trawling pelican mimics or “terrestrial stalkers”? Acta Palaeontologica Polonica 60, 651–660.
Azhdarchidae	Naish & Witton	2017	Arambourgiana philadelphiae, Hatzegopteryx thambena	Carnivory	Comparative Anatomy	Functional Morphology	.	.	.	.	.	.	.	.	.	.	.	.	.	Naish, D. & Witton, M. P. (2017). Neck biomechanics indicate that giant transylvanian azhdarchid pterosaurs were short-necked predators. PeerJ 5, e2908

## Sheet: Andres Interpretation Breakdown
Pterosaur principal group	Authors	Year	Explicitly stated taxa (where relevant)	Dietary Group: 1	Evidence [1]	Evidence [2]	Evidence [3]	Dietary Group: 2	Evidence [1]	Evidence [2]	Evidence [3]	Dietary Group: 3	Evidece [1]	Evidence [2]	Evidence [3]	Dietary Class: 4	Evidence [1]	Evidence [2]	Evidence [3]	Reference
Basal-Most Pterosaurs	Buckland	1829	Dimorphodon macronyx	Insectivory	Comparative Anatomy	Association	.	.	.	.	.	.	.	.	.	.	.	.	.	Buckland, W. (1829). On the discovery of a new species of Pterodactyle in the Lias at Lyme Regis. Transactions of the Geological Society, London. 2, 217–222.
Basal-Most Pterosaurs	Seeley	1901	Dimorphodon sp.	Piscivory	Comparative Anatomy	.	.	.	.	.	.	.	.	.	.	.	.	.	.	Seeley H. G. (1901). Dragons of the Air: An Account of Extinct Flying Reptiles. Methuen & Co. London.
Basal-Most Pterosaurs	Wild	1978	Eudimorphodon ranzii	Piscivory	Content Fossils	.	.	.	.	.	.	.	.	.	.	.	.	.	.	Wild, R. (1978). Die Flugsaurier (Reptilia, Pterosauria) aus der Oberen Trias von Cene bei Bergamo, Italien. Bolletino della Societa Paleontologica Italiana 17, 176–256.
Basal-Most Pterosaurs	Bakker	1986	Dimorphodon sp.	Piscivory	Comparative Anatomy	.	.	.	.	.	.	.	.	.	.	.	.	.	.	Bakker, R. (1986). The Dinosaur Heresies. Penguin Books, UK.
Basal-Most Pterosaurs	Wellnhofer	1991	Dimorphodon macronyx, Eudimorphodon ranzii, Peteinosaurus zambelli	Insectivory	Comparative Anatomy	Association	.	Piscivory	Comparative Anatomy	.	.	.	.	.	.	.	.	.	.	Wellnhofer, P. (1991). The Illustrated Encyclopedia of Pterosaurs. Salamander Books, Ltd, London.
Basal-Most Pterosaurs	Dalla Vecchia	2003	Eudimorphodon spp.	Piscivory	Comparative Anatomy	.	.	.	.	.	.	.	.	.	.	.	.	.	.	Dalla Vecchia, F. M. (2003). New morphological observations on Triassic pterosaurs. In: Buffetaut, E. & Mazin, J-M. (eds) Evolution and Palaeobiology of Pterosaurs. Geological Society, London, Special Publications, 217, 23–44.
Basal-Most Pterosaurs	Unwin	2007	n/a	Piscivory	Ichnology	.	.	.	.	.	.	.	.	.	.	.	.	.	.	Unwin, D. M. (2007). When pterosaurs came dowm from the trees: terrestrial locomotor styles and their implications for pterosaur ecology and evolutionary history. 3rd International Meeting on pterosaurs, Bavaria State Collection for Palaeontology, Munich, Germany.
Basal-Most Pterosaurs	Padian	2008	Campylognaithoides sp.	Generalist	Comparative Anatomy	.	.	.	.	.	.	.	.	.	.	.	.	.	.	Padian, K. (2008). The Early Jurassic Pterosaur Campylognaithoides Strand, 1928. Special Papers in Palaeontology 80, 69–107.
Basal-Most Pterosaurs	Stecher	2008	Caviramus filisurensis	Piscivory	Comparative Anatomy	.	.	Durophagy	Comparative Anatomy	.	.	.	.	.	.	.	.	.	.	Stecher, R. (2008). A new Triassic pterosaur from Switzerland (Central Austroalpine, Grisons), Raeticodactylus filisurensis gen. et sp. nov. Swiss Journal of Geoscience 101, 185–201.
Basal-Most Pterosaurs	Witton	2008	Dimorphodon macronyx	Insectivory	Functional Morphology	.	.	.	.	.	.	.	.	.	.	.	.	.	.	Witton, M. P. (2008) A new approach to determining pterosaur body mass and its implications for pterosaur flight. Zitteliana B28, 143–158.
Basal-Most Pterosaurs	Ősi	2009	Caviramus filisurensis, Eudimorphodon ranzii	Insectivory	Comparative Anatomy	.	.	.	.	.	.	.	.	.	.	.	.	.	.	Ősi, A. (2009). Feeding related characters in basal pterosaurs: Implications for jaw mechanism, dental function and diet. Journal of Paleontology 29, 160A.
Basal-Most Pterosaurs	Ősi	2011	Dimorphodon macronyx, Campylognaithoides liasicus, Carniadactylus rosenfeldi, Eudimorphodon ranzii, Peteinosaurus zambelli, Preondactylus buffarinii,	Insectivory	Comparative Anatomy	Functional Morphology	.	Carnivory	Comparative Anatomy	Functional Morphology	.	Piscivory	Comparative Anatomy	Functional Morphology	.	Herbivory/Frugivory	Comparative Anatomy	.	.	Ősi, A. (2011). Feeding-related characters in basal pterosaurs: implications for jaw mechanism, dental function and diet. Lethaia 44, 136–152.
Basal-Most Pterosaurs	Dalla Vecchia	2013	Austriadactylus cristatus, Eudimorphodon ranzii, Preondactylus buffarinii	Carnivory	Comparative Anatomy	.	.	.	.	.	.	.	.	.	.	.	.	.	.	Dalla Vecchia, F.M. (2013). Triassic pterosaurs. In: Nesbitt, S.J., Desojo, J.B. & Irmis, R.B. (eds) 2013. Anatomy, Phylogeny and Palaeobiology of Early Archosaurs and their Kin. Geological Society, London, Special Publications 379, 119–155.
Basal-Most Pterosaurs	Witton	2013	Dimorphodon macronyx	Insectivory	Comparative Anatomy	.	.	Generalist	Comparative Anatomy	.	.	.	.	.	.	.	.	.	.	Witton, M. P. (2013). Pterosaurs: Natural History, Evolution, Anatomy. Princeton, NJ, USA: Princeton University Press.
Basal-Most Pterosaurs	Witton	2015	Dimorphodon macronyx	Insectivory	Comparative Anatomy	.	.	Carnivory	Comparative Morphology	.	.	.	.	.	.	.	.	.	.	Witton, M. P. (2015). Were early pterosaurs inept terrestrial locomotors? PeerJ 3, e1018.
Basal-Most Pterosaurs	Henderson	2018	Eudimorphodon ranzii	Generalist	Functional Morphology	.	.	.	.	.	.	.	.	.	.	.	.	.	.	Henderson, D. M. (2018). Using three-dimensional, digitial models of pterosaur skulls for the investigation of their relative bite forces and fedding styles. In: Hone, D. W. E., Witton, M. P. & Martill, D. M. (eds) New Perspectives on Pterosaur Palaeobiology. Geological Society, London, Special Publications 455, 25–44.
Rhamphorhynchidae	Seeley	1901	Rhamphocephalus sp., Scaphognathus sp.	Piscivory	Comparative Anatomy	.	.	.	.	.	.	.	.	.	.	.	.	.	.	Seeley H. G. (1901). Dragons of the Air: An Account of Extinct Flying Reptiles. Methuen & Co. London.
Rhamphorhynchidae	Stieler	1922	Dorygnathus bathensis	Piscivory	Comparative Anatomy	.	.	.	.	.	.	.	.	.	.	.	.	.	.	Stieler, C. (1922). Neuer Rekonstruktionsversuch eines liassischen Flugsauriers. Naturwissenschaftliche Wochenschrift 20, 273–280.
Rhamphorhynchidae	Bakker	1986	Rhamphocephalus sp., Scaphognathus sp.	Piscivory	Comparative Anatomy	.	.	Carnivory	Association	.	.	.	.	.	.	.	.	.	.	Bakker, R. (1986). The Dinosaur Heresies. Penguin Books, UK.
Rhamphorhynchidae	Rayner	1989	Scaphognathus sp.	Piscivory	Functional Morphology	.	.	.	.	.	.	.	.	.	.	.	.	.	.	Rayner, J. M. V. (1989). Mechanics and physiology of flight in fossil vertebrates. Transactions of the Royal Society of Edinburgh: Earth Sciences 80, 1989.
Rhamphorhynchidae	Wellnhofer	1991	Rhamphocephalus sp.	Piscivory	Comparative Anatomy	.	.	.	.	.	.	.	.	.	.	.	.	.	.	Wellnhofer, P. (1991). The Illustrated Encyclopedia of Pterosaurs. Salamander Books, Ltd, London.
Rhamphorhynchidae	Hazlehurst & Rayner	1992	Rhamphocephalus sp.	Piscivory	Comparative Anatomy	Functional Morphology	.	.	.	.	.	.	.	.	.	.	.	.	.	Hazlehurst, G. A. & Rayner, J. M. V. (1992). Flight characteristics of Triassic and Jurassic Pterosauria: an appraisal based on wing shape. Palaeobiology 18, 447–463.
Rhamphorhynchidae	Unwin	1996	Angustinaripterus spp.	Piscivory	Comparative Anatomy	Association	.	.	.	.	.	.	.	.	.	.	.	.	.	Unwin, D. M. (1996). The Fossil Record of Middle Jurassic Pterosaurs. In: Morlaes, M. (ed). The Continental Jurassic. Museum of Northern Arizona Bulletin 60, 291–304.
Rhamphorhynchidae	Unwin	2006	Rhamphorhynchus spp.	Piscivory	Content Fossils	Comparative Anatomy	.	.	.	.	.	.	.	.	.	.	.	.	.	Unwin, D. M. (2006). The Pterosaurs from Deep Time. PI Press, New York, USA.
Rhamphorhynchidae	Humphries et al.	2007	Rhamphorhynchus sp.	Piscivory	Functional Morphology	.	.	.	.	.	.	.	.	.	.	.	.	.	.	Humphries, S., Bonser, R. H. C., Witton, M. P. & Martill, D. M. (2007). Did Pterosaurs Feed by Skimming? Physical Modelling and Anatomical Evaluation of an Unusual Feeding Method. PLoS Biology 5, e204.
Rhamphorhynchidae	Unwin	2007	n/a	Piscivory	Ichnology	.	.	.	.	.	.	.	.	.	.	.	.	.	.	Unwin, D. M. (2007). When pterosaurs came dowm from the trees: terrestrial locomotor styles and their implications for pterosaur ecology and evolutionary history. 3rd International Meeting on pterosaurs, Bavaria State Collection for Palaeontology, Munich, Germany.
Rhamphorhynchidae	Padian	2008	Dorynathus bathensis	Piscivory	Comparative Anatomy	.	.	.	.	.	.	.	.	.	.	.	.	.	.	Padian, K. (2008). The Early Jurassic Pterosaur Dorygnathus bathensis (Theodori 1830). Papers in Palaeontology 80, 1–64.
Rhamphorhynchidae	Lü & Bo	2011	Jianchangopterus zhaoianus	Insectivory	Comparative Anatomy	Association	.	.	.	.	.	.	.	.	.	.	.	.	.	Lü, J. & Bo, X. (2011). A New Rhamphorhynchoid Pterosaur (Pterosauria) from the Middle Jurassic Tiaojishan Formation of Western Liaoning, China. Acta Geologica Sinica 85, 977–983.
Rhamphorhynchidae	Ősi	2011	Dorynathus bathensis, Scaphognathus crassirostris	Piscivory	Comparative Anatomy	.	.	Durophagy	Comparative Anatomy	.	.	.	.	.	.	.	.	.	.	Ősi, A. (2011). Feeding-related characters in basal pterosaurs: implications for jaw mechanism, dental function and diet. Lethaia 44, 136–152.
Rhamphorhynchidae	Frey & Tischlinger	2012	Rhamphorhynchus muensteri	Piscivory	Content Fossils	.	.	.	.	.	.	.	.	.	.	.	.	.	.	Frey, E. & Tischlinger, H. (2012). The Late Jurassic Pterosaur Rhamphorhynchus, a Frequent Victim of the Ganoid Fish Aspidorhynchus? PLoS ONE 7, e31945.
Rhamphorhynchidae	Prondvai et al.	2012	Rhamphorhynchus muensteri	Insectivory	Comparative Anatomy	.	.	Carnivory	Comparative Anatomy	.	.	.	.	.	.	.	.	.	.	Prondvai, E., Stein, K., Ősi, A. & Sander, M. P. (2012). Life History of Rhamphorhynchus, Inferred from Bone Histology and the Diversity of Pterosaurian Growth Strategies. PLoS ONE 7, e31392.
Rhamphorhynchidae	Hone et al.	2013	Rhamphorhynchus muensteri	Piscivory	Content Fossils	.	.	.	.	.	.	.	.	.	.	.	.	.	.	Hone, D. W. E, Habib, M. B. & Lamanna, M. C. (2013). An annotated and illustrated catalogue of Solnhofen (Upper Jurassic, Germany) pterosaur specimens at Carnegie Museum of Natural History. Annals of Carnegie Museum 82, 165–191.
Rhamphorhynchidae	Witton	2013	Rhamphorhynchus muensteri	Piscivory	Comparative Anatomy	.	.	Generalist	Comparative Anatomy	.	.	.	.	.	.	.	.	.	.	Witton, M. P. (2013). Pterosaurs: Natural History, Evolution, Anatomy. Princeton, NJ, USA: Princeton University Press.
Rhamphorhynchidae	Bennett	2014	Scaphognathus crassirostris	Piscivory	Comparative Anatomy	Content Fossils	.	.	.	.	.	.	.	.	.	.	.	.	.	Bennett, S. C. (2014). A new specimen of the pterosaur Scaphognathus crassirostris, with comments on constraint of cervical verebrae number in pterosaurs. Neues Jahrbuch für Geologie und Paläontologie - Abhandlungen 271, 327–348.
Rhamphorhynchidae	Hone & Henderson	2014	Rhamphorhynchus muensteri	Piscivory	Functional Morphology	.	.	.	.	.	.	.	.	.	.	.	.	.	.	Hone, D. W. E. & Henderson, D. M. (2014). The posture of floating pterosaurs: Ecological implications for inhabiting marine and freshwater habitats. Palaeogeography, Palaeoclimatology, Palaeoecology 394, 89–98.
Rhamphorhynchidae	Hone et al.	2015	Rhamphorhynchus muensteri	Piscivory	Content Fossils	.	.	.	.	.	.	.	.	.	.	.	.	.	.	Hone, D. W. E., Henderson, D. M., Therrien, F. & Habib, M. B. (2015). A specimen of Rhamphorhynchus with soft tissue preservation, stomach contents and a putative coprolite. PeerJ 3, e1191.
Wukongopteridae	Lü et al.	2010	Darwinopterus modularis	Carnivory	Comparative Anatomy	Association	.	.	.	.	.	.	.	.	.	.	.	.	.	Lü, J., Unwin, D. M., Jin, X., Liu, Y. & Ji, Q. (2010). Evidence for modular evolution in a long-tailed pterosaur with a pterodactyloid skull. Proceedings of the Royal Society B-Biological Sciences 277, 383–389
Wukongopteridae	Wang et al.	2010	Darwinopterus linglongtaensis	Insectivory	Comparative Anatomy	.	.	Piscivory	Comparative Anatomy	.	.	.	.	.	.	.	.	.	.	Wang, X., Kellner, A. W. A., Jiang, S., Cheng, X., Meng, X. & Rodrigues, T. (2010). New long-tailed pterosaurs (Wukongopteridae) from western Liaoning, China. Anais da Academia Brasileira de Ciências 82, 1045–1062.
Wukongopteridae	Lü & Bo	2011	Darwinopterus spp.	Piscivory	Association	.	.	.	.	.	.	.	.	.	.	.	.	.	.	Lü, J. & Bo, X. (2011). A New Rhamphorhynchoid Pterosaur (Pterosauria) from the Middle Jurassic Tiaojishan Formation of Western Liaoning, China. Acta Geologica Sinica 85, 977–983.
Wukongopteridae	Lü et al.	2011	Darwinopterus robustadens	Insectivory	Comparative Anatomy	Association	.	.	.	.	.	.	.	.	.	.	.	.	.	Lü, J., Xu, L., Huali, C. & Zhang, X. (2011). A New Darwinopterid Pterosaur from the Middle Jurasic of Western Liaoning, Northeastern China and its Ecological Implications. Acta Geologica Sinica (English Edition) 85, 507–514.
Wukongopteridae	Witton	2013	Darwinopterus modularus, Darwinopterus robustadens	Insectivory	Comparative Anatomy	.	.	.	.	.	.	.	.	.	.	.	.	.	.	Witton, M. P. (2013). Pterosaurs: Natural History, Evolution, Anatomy. Princeton, NJ, USA: Princeton University Press.
Wukongopteridae	Witton et al.	2015	Cuspicephalus scarfi	Piscivory	Comparative Anatomy	.	.	.	.	.	.	.	.	.	.	.	.	.	.	Witton, M. P., O'Sullivan, M. O. & Martill, D. M. (2015). The relationship of Cuspicephalus scarfi Martill and Etches, 2013 and Normannognathus wellnhoferi Buffetaut et al., 1998 to other monofenestratan pterosaurs. Contributions to Zoology 84, 115–127.
Anurognathidae	Rjabinin	1948	Batrachognathus volans	Insectivory	Association	Comparative Anatomy	.	Piscivory	Association	Comparative Anatomy	.	.	.	.	.	.	.	.	.	Rjabinin, A. N. (1948). Remarks on a flying reptile from the Jurassic of the Kara-Tau, Akademia, Palaeontological Institute. Trudy 15, 86–93.
Anurognathidae	Wellnhofer	1991	Anurognathus ammoni, Batrachognathus volans	Insectivory	Association	Comparative Anatomy	.	.	.	.	.	.	.	.	.	.	.	.	.	Wellnhofer, P. (1991). The Illustrated Encyclopedia of Pterosaurs. Salamander Books, Ltd, London.
Anurognathidae	Bakurhina & Unwin	1995	Bactracognathus volans	Insectivory	Comparative Anatomy	Association	.	.	.	.	.	.	.	.	.	.	.	.	.	Bakhurina, N. N. & Unwin, D. M. (1995). A Survey of Pterosaurs from the Jurassic and Cretaceous of the Former Soviet Union and Mongolia. Historical Biology 10, 197–245.
Anurognathidae	Unwin et al.	2000	Dendrorhynchoides sp.	Insectivory	Association	Comparative Anatomy	.	.	.	.	.	.	.	.	.	.	.	.	.	Unwin, D. M., Lü, J. & Bakhurina, N. N. (2000). On the systematic and stratigraphic significance of pterosaurs from the Lower Cretaceous Yixian Formation (Jehol Group) of Liaoning, China. Mitteilungen aus dem Museum für Naturkunde in Berlin. Geowissenschaftliche Reihe 3, 181–206.
Anurognathidae	Wang et al.	2002	Jeholopterus ningchengensis	Insectivory	Comparative Anatomy	.	.	Piscivory	Comparative Anatomy	.	.	.	.	.	.	.	.	.	.	Wang, X., Zhou, Z., Zhang, F. & Xing, X. (2002). A nearly completely articulated rhamphorhynchoid pterosaur with exceptionally well-preserved wing membranes and "hairs" from Inner Mongolia, northeast China. Chinese Science Bulletin 47, 226–230.
Anurognathidae	Bennett	2003	n/a	Insectivory	Comparative Anatomy	.	.	.	.	.	.	.	.	.	.	.	.	.	.	Bennett, S. C. (2003) New insights into Anurognathus and Anurognathids. Rivista del Museo Civico di Scienze Naturali "E.Caffi" Bergamo 22, 9–11.
Anurognathidae	Unwin	2006	n/a	Insectivory	Comparative Anatomy	.	.	.	.	.	.	.	.	.	.	.	.	.	.	Unwin, D. M. (2006). The Pterosaurs from Deep Time. PI Press, New York, USA.
Anurognathidae	Wang & Zhou	2006	Jeholopterus ningchengensis	Insectivory	Association	Comparative Anatomy	.	Piscivory	Association	Comparative Anatomy	.	.	.	.	.	.	.	.	.	Wang, X. & Zhou, Z. (2006). Pterosaur assemblages of the Jehol Biota and their implication for the Early Cretaceous pterosaur radiation. Geological Journal 41, 405–418.
Anurognathidae	Bennett	2007	Anurognathus ammoni	Insectivory	Comparative Anatomy	.	.	.	.	.	.	.	.	.	.	.	.	.	.	Bennett, S. C. (2007). A second specimen of the pterosaur Anurognathus ammoni. Paläontologische Zeitschrift 81, 376–398.
Anurognathidae	Unwin	2007	n/a	Insectivory	Ichnology	.	.	.	.	.	.	.	.	.	.	.	.	.	.	Unwin, D. M. (2007). When pterosaurs came dowm from the trees: terrestrial locomotor styles and their implications for pterosaur ecology and evolutionary history. 3rd International Meeting on pterosaurs, Bavaria State Collection for Palaeontology, Munich, Germany.
Anurognathidae	Witton	2008	Anurognathus ammoni	Insectivory	Functional Morphology	.	.	.	.	.	.	.	.	.	.	.	.	.	.	Witton, M. P. (2008). A new approach to determining pterosaur body mass and its implications for pterosaur flight. Zitteliana B28, 143–158.
Anurognathidae	Ősi	2009	n/a	Insectivory	Comparative Anatomy	Functional Morphology	.	.	.	.	.	.	.	.	.	.	.	.	.	Ősi, A. (2009). Feeding related characters in basal pterosaurs: Implications for jaw mechanism, dental function and diet. Journal of Paleontology 29, 160A.
Anurognathidae	Habib	2011	n/a	Insectivory	Functional Morphology	.	.	.	.	.	.	.	.	.	.	.	.	.	.	Habib, M. B. (2011). Functional Morphology of Anurognathid Pterosaurs. Geological Society of America Abstracts with Programs 43, 118.
Anurognathidae	Ősi	2011	Anurognathus ammoni	Insectivory	Comparative Anatomy	Functional Morphology	.	.	.	.	.	.	.	.	.	.	.	.	.	Ősi, A. (2011). Feeding-related characters in basal pterosaurs: implications for jaw mechanism, dental function and diet. Lethaia 44, 136–152.
Anurognathidae	Habib & Witton	2013	n/a	Insectivory	Comparative Anatomy	Functional Morphology	.	.	.	.	.	.	.	.	.	.	.	.	.	Habib, M. B. & Witton, M. P. (2013). Functional morphology of anurognathid pterosaurs and the evolution of insectivory in the Pterosauria. International Symposium on Pterosaurs 74–76.
Anurognathidae	Witton	2013	n/a	Insectivory	Comparative Anatomy	Functional Morphology	.	.	.	.	.	.	.	.	.	.	.	.	.	Witton, M. P. (2013). Pterosaurs : Natural History, Evolution, Anatomy. Princeton, NJ, USA: Princeton University Press.
Germanodactylidae	Bennett	2006	Germanodactylus spp.	Durophagy	Comparative Anatomy	.	.	.	.	.	.	.	.	.	.	.	.	.	.	Bennett, S. C. (2006). Juvenile Specimens of the Pterosaur Germanodactylus cristatus, with a Review of the Genus. Journal of Vertebrate Paleontology 26, 872–878.
Germanodactylidae	Unwin	2006	Germanodactylus spp.	Durophagy	Comparative Anatomy	.	.	.	.	.	.	.	.	.	.	.	.	.	.	Unwin, D. M. (2006). The Pterosaurs from Deep Time. PI Press, New York, USA.
Basal euctenochasmatoids	Arthaber	1921	Pterodactylus spp.	Insectivory	Comparative Anatomy	.	.	.	.	.	.	.	.	.	.	.	.	.	.	Arthaber, G. (1921). Über Entwicklung, Ausbildung und Absterben der Flugsaurier. Paläontlogische Zeitschrift 4, 1–47.
Basal euctenochasmatoids	Bakker	1986	Pterodactylus spp.	Insectivory	Comparative Anatomy	.	.	.	.	.	.	.	.	.	.	.	.	.	.	Bakker, R. (1986). The Dinosaur Heresies. Penguin Books, UK.
Basal euctenochasmatoids	Rayner	1989	Pterodactylus spp.	Piscivory	Comparative Anatomy	.	.	.	.	.	.	.	.	.	.	.	.	.	.	Rayner, J. M. V. (1989). Mechanics and physiology of flight in fossil vertebrates. Transactions of the Royal Society of Edinburgh: Earth Sciences 80, 1989.
Basal euctenochasmatoids	Unwin	2006	Cycnorhamphus suevicus, Pterodactylus spp.	Insectivory	Comparative Anatomy	.	.	Filter-feeder	Comparative Anatomy	.	.	.	.	.	.	.	.	.	.	Unwin, D. M. (2006). The Pterosaurs from Deep Time. PI Press, New York, USA.
Basal euctenochasmatoids	Unwin	2007	Pterodactylus spp.	Insectivory	Ichnology	.	.	Carnivory	Ichnology	.	.	.	.	.	.	.	.	.	.	Unwin, D. M. (2007). When pterosaurs came dowm from the trees: terrestrial locomotor styles and their implications for pterosaur ecology and evolutionary history. 3rd International Meeting on pterosaurs, Bavaria State Collection for Palaeontology, Munich, Germany.
Basal euctenochasmatoids	Bennett	2012	Pterodactylus spp.	Piscivory	Comparative Anatomy	Association	.		.	.	.	.	.	.	.	.	.	.	.	Bennett, S. C. (2012). New information on body size and cranial display structures of Pterodactylus antiquus, with a revision of the genus. Palaontogische Zeitschrift 87, 269–289.
Basal euctenochasmatoids	Witton	2013	Cycnorhamphus suevicus	Insectivory	Comparative Anatomy	.	.	Durophagy	Comparative Anatomy	.	.	.	.	.	.	.	.	.	.	Witton, M. P. (2013) Pterosaurs: Natural History, Evolution, Anatomy. Princeton, NJ, USA: Princeton University Press.
Basal ctenochasmatoids	Henderson	2018	Pterodactylus antiquus	Generalist	Comparative Anatomy	.	.	.	.	.	.	.	.	.	.	.	.	.	.	Henderson, D. M. (2018). Using three-dimensional, digitial models of pterosaur skulls for the investigation of their relative bite forces and fedding styles. In: Hone, D. W. E., Witton, M. P. & Martill, D. M. (eds) New Perspectives on Pterosaur Palaeobiology. Geological Society, London, Special Publications 455, 25–44.
Ctenochasmatidae	Bakker	1986	Pterodaustro sp.	Filter-feeder	Comparative Anatomy	.	.	.	.	.	.	.	.	.	.	.	.	.	.	Bakker, R. (1986). The Dinosaur Heresies. Penguin Books, UK.
Ctenochasmatidae	Wellnhofer	1991	Ctenochasma gracile	Filter-feeder	Comparative Anatomy	.	.	.	.	.	.	.	.	.	.	.	.	.	.	Wellnhofer, P. (1991). The Illustrated Encyclopedia of Pterosaurs. Salamander Books, Ltd, London.
Ctenochasmatidae	Howse & Milner	1995	Gnathosaurus subulatus, Plateorhynchus streptophorodon	Filter-feeding	Comparative Anatomy	.	.	.	.	.	.	.	.	.	.	.	.	.	.	Howse, S. C. B & Milner, A. R. (1995). The pterodactyloids from the Purbeck Limestone Formation of Dorset. Bulletin of the Natural History Museum of London 51, 7388.
Ctenochasmatidae	Chiappe & Chinsamy	1996	Pterodaustro guinazui	Filter-feeder	Comparative Anatomy	.	.	.	.	.	.	.	.	.	.	.	.	.	.	Chiappe, L. M. & Chinsamy, A. (1996). Pterodaustro's true teeth. Nature 379, 211–212.
Ctenochasmatidae	Chiappe et al.	1998	Pterodaustro guinazui	Filter-feeder	Comparative Anatomy	.	.	.	.	.	.	.	.	.	.	.	.	.	.	Chiappe, L., Rivarola, S., Cone, A., Fregenal-Martinez, M., Sozzi, H., Buatois, L., Gallego, O., Laza, J., Romero, E., Lopez-Arbarello, A., Buscalioni, A., Marsicano, C., Adamonis, S., Ortega, F., McGehee, S. & Di Iorio, O. (1998) Biotic association and palaeoenvironmental reconstruction of the "Loma del Pterodaustro" fossil site (Early Cretaceous, Argentina). Geobios 31, 349–369.
Ctenochasmatidae	Unwin et al.	2000	Eosipterus sp.	Filter-feeder	Comparative Anatomy	.	.	.	.	.	.	.	.	.	.	.	.	.	.	Unwin, D. M., Lü, J. & Bakhurina, N. N. (2000). On the systematic and stratigraphic significance of pterosaurs from the Lower Cretaceous Yixian Formation (Jehol Group) of Liaoning, China. Mitteilungen Museum für Naturkunde Berlin, Geowissenschaftliche 3, 181–206.
Ctenochasmatidae	Naish & Martill	2003	Pterodaustro sp.	Filter-feeder	Comparative Anatomy	.	.	.	.	.	.	.	.	.	.	.	.	.	.	Naish, D. & Martill, D. M. (2003). Pterosaurs- a successful invasion of prehistoric skies. Biologist 50, 213–216.
Ctenochasmatidae	Unwin	2006	Ctenochasma gracile, Gnathosaurus subulatus	Filter-feeder	Comparative Anatomy	.	.	.	.	.	.	.	.	.	.	.	.	.	.	Unwin, D. M. (2006). The Pterosaurs from Deep Time. PI Press, New York, USA.
Ctenochasmatidae	Wang & Zhou	2006	Cathyopterus grabaui, Feilongus youngi	Filter-feeder	Comparative Anatomy	.	.	Piscivory	Comparative Anatomy	.	.	.	.	.	.	.	.	.	.	Wang, X. & Zhou, Z. (2006). Pterosaur assemblages of the Jehol Biota and their implication for the Early Cretaceous pterosaur radiation. Geological Journal 41, 405–418.
Ctenochasmatidae	Unwin	2007	n/a	Filter-feeder	Ichnology	.	.	.	.	.	.	.	.	.	.	.	.	.	.	Unwin, D. M. (2007). When pterosaurs came dowm from the trees: terrestrial locomotor styles and their implications for pterosaur ecology and evolutionary history. 3rd International Meeting on pterosaurs, Bavaria State Collection for Palaeontology, Munich, Germany.
Ctenochasmatidae	Chinsamy-Turan et al.	2008	Pterodaustro guinazui	Filter-feeder	Comparative Anatomy	.	.	.	.	.	.	.	.	.	.	.	.	.	.	Chinsamy-Turan, A., Codorniu, L. & Chiappe, L. (2008). Developmental Growth Patterns of the Filter-Feeding Pterosaur, Pterodaustro guinazui. Journal of Vertebrate Paleontology 28, 63A.
Ctenochasmatidae	Chinsamy et al.	2009	Pterodaustro guinazui	Filter-feeder	Comparative Anatomy	.	.	Durophagy	Comparative Anatomy	.	.	.	.	.	.	.	.	.	.	Chinsamy, A., Codorinu, L. & Chiappe, L. (2009). Palaeobiological Implications of the Bone Histology of Pterodaustro guinazui. The Anatomical Record 292, 1462–1477.
Ctenochasmatidae	Codorinu et al.	2013	Pterodaustro guinazui	Filter-feeder	Content Fossils	.	.	Durophagy	Content Fossils	.	.	.	.	.	.	.	.	.	.	Codorniu, L., Chiappe, L. & Cid, F. D. (2013). First occurrence of stomach stones in pterosaurs. Journal of Vertebrate Paleontology 33, 647–654.
Ctenochasmatidae	Witton	2013	Ctenochasma gracile, Gnathosaurus subulatus	Filter-feeder	Comparative Anatomy	.	.	Piscivory	Comparative Anatomy	.	.	.	.	.	.	.	.	.	.	Witton, M. P. (2013). Pterosaurs: Natural History, Evolution, Anatomy. Princeton, NJ, USA: Princeton University Press.
Ctenochasmatidae	Wang et al.	2014	Feilongus youngi	Carnivory	Comparative Anatomy	.	.	.	.	.	.	.	.	.	.	.	.	.	.	Wang, X., Caizhi, S., Gao, C. & Jin, K. (2014). New Material of Feilongus (Reptilia: Pterosauria) from the Lower Cretaceous Jiufotang Formation of Western Liaoning. Acta Geologica Sinica (English Edition) 88 13–17.
Ctenochasmatidae	Lü et al.	2016	Gladocephaloideus jingangshanensis	Piscivory	Comparative Anatomy		.	.	.	.	.	.	.	.	.	.	.	.	.	Lü, J., Kundrat, M. & Shen, C. (2016). New Material of the Pterosaur Gladocephaloideus Lü et al., 2012 from the Early Cretaceous of Liaoning Province, China, with Comments on Its Systematic Position. PLoS ONE 11, e0154888
Ctenochasmatidae	Zhou et al.	2017	Liaodactylus primus	Filter-feeder	Comparative Anatomy		.	.	.	.	.	.	.	.	.	.	.	.	.	Zhou, C-F., Gao, K-Q., Yi, H., Xue, J., Li, Q. & Fox, R. C. (2017). Earliest filter-feeding pterosaur from the Jurassic of China and ecological evolution of Pterodactyloidea. Royal Society Open Science 4, 160672.
Ctenochasmatidae	Henderson	2018	Ctenochasma gracile, Gnathosaurus subulatus, Pterodaustro guinazui	Filter-feeder	Functional Morphology	.	.	.	.	.	.	.	.	.	.	.	.	.	.	Henderson, D. M. (2018). Using three-dimensional, digitial models of pterosaur skulls for the investigation of their relative bite forces and feeding styles. In: Hone, D. W. E., Witton, M. P. & Martill, D. M. (eds) New Perspectives on Pterosaur Palaeobiology. Geological Society, London, Special Publications 455, 25–44
Anhangueria	Wellnhofer	1991	Ceradactylus atrax	Piscivory	Comparative Anatomy	.	.	.	.	.	.	.	.	.	.	.	.	.	.	Wellnhofer, P. (1991). The Illustrated Encyclopedia of Pterosaurs. Salamander Books, Ltd, London.
Anhangueria	Dalla Vecchia	1993	Ceradactylus? Ligabuei	Piscivory	Comparative Anatomy	.	.	.	.	.	.	.	.	.	.	.	.	.	.	Dalla Vecchia, F. M. (1993). Cearadactylus? ligabuei nov.sp., a new early Cretaceous (Aptian) pterosaur from Chapada do Araripe (Northeastern Brazil). Bollettino della Societá Paleontologica Italiana 32, 401–409.
Anhangueria	Unwin	2001	n/a	Piscivory	Association	.	.	.	.	.	.	.	.	.	.	.	.	.	.	Unwin, D. M. (2001). An overview of the pterosaur assemblage from the Cambridge Greensand (Cretaceous) of Eastern England. Mitteilungen Museum für Naturkunde Berlin, Geowissenschaftliche 5, 239–263.
Anhangueria	Frey et al.	2003	Ludodactylus sibbicki	Piscivory	Association	.	.	.	.	.	.	.	.	.	.	.	.	.	.	Frey, E., Martill, D. M. & Buchy, M. C. (2003). A new crested ornithocheird from the Lower Cretaceous of Northeastern Brazil and the unusual death of an unusual pterosaur. In: Buffetaut, E. & Mazin, J-M. (eds) Evolution and Palaeobiology of Pterosaurs.Geological Society, London, Special Publications 217, 55–63.
Anhangueria	Chatterjee & Templin	2004	Anhanguera sp.	Piscivory	Association	.	.	.	.	.	.	.	.	.	.	.	.	.	.	Chatterjee, S. & Templin, R. J. (2004). Posture, locomotion, and palaeoecology of pterosaurs. Boulder, Colorado, Geological Society of America Special Paper 376, 1–64.
Anhangueria	Unwin	2006	Ludodactylus spp.	Piscivory	Comparative Anatomy	.	.	.	.	.	.	.	.	.	.	.	.	.	.	Unwin, D. M. (2006). The Pterosaurs from Deep Time. PI Press, New York, USA.
Anhangueria	Wang & Zhou	2006	Boreopterus cuiae, Liaoningopterus gui,	Piscivory	Comparative Anatomy	Association	.	Filter-feeder	Comparative Anatomy	.	.	.	.	.	.	.	.	.	.	Wang, X. & Zhou, Z. (2006). Pterosaur assemblages of the Jehol Biota and their implication for the Early Cretaceous pterosaur radiation. Geological Journal 41, 405–418.
Anhangueria	Molnar & Thulborn	2007	Mythunga camara	Piscivory	Comparative Anatomy	Association	.	.	.	.	.	.	.	.	.	.	.	.	.	Molnar, R. E. & Thulborn, R. A. (2007). An incomplete pterosaur skull from the Cretaceous of north-central Queensland, Australia. Arquivos do Museu Nacional, Rio de Janeiro 65, 461–470.
Anhangueria	Unwin	2007	n/a	Piscivory	Ichnology	.	.	.	.	.	.	.	.	.	.	.	.	.	.	Unwin, D. M. (2007). When pterosaurs came dowm from the trees: terrestrial locomotor styles and their implications for pterosaur ecology and evolutionary history. 3rd International Meeting on pterosaurs, Bavaria State Collection for Palaeontology, Munich, Germany.
Anhangueria	Veldmeijer et al.	2007	Coloborhynchus	Piscivory	Comparative Anatomy	Functional Morphology	.	.	.	.	.	.	.	.	.	.	.	.	.	Veldmeijer, A .J., Signore, M. & Bucci, E. (2007). Predator-prey interaction of Brazilian Cretaceous toothed pterosaurs: a case example. In: Elewa, A. M. T. (ed.) (2007) Predation in Organisms; A Distinct Phenomenon. Springer-Verlag Berlin Heidelberg, Germany.
Anhangueria	Amiot et al.	2010	n/a	Piscivory	Isotopes	.	.	.	.	.	.	.	.	.	.	.	.	.	.	Amiot, R., Wang, X., Lecuyer, C., Buffetaut, E., Cavin, L., Ding, Z., Fluteau, F., Kellner, A. W. A., Tong, H. & Zhang, F. (2010). Oxygen and carbon isotope compositions of middle Cretaceous vertebrates from North Africa and Brazil: Ecological and environmental significance. Palaeogeography, Palaeoclimatology, Palaeoecology 297, 439–451.
Anhangueria	Kear et al.	2010	n/a	Piscivory	Comparative Anatomy	Association	.	.	.	.	.	.	.	.	.	.	.	.	.	Kear, B. P., Deacon, G. L. & Siverson, M. (2010). Remains of a Late Cretaceous pterosaur from the Molecap Greensand of Western Australia. Alcheringa, An Australasian Journal of Palaeontology 34, 273–279
Anhangueria	Tütken & Hone	2010	n/a	Piscivory	Isotopes	.	.	.	.	.	.	.	.	.	.	.	.	.	.	Tütken, T. & Hone, D. W. E. (2010). The Ecology of Pterosaurs Based on Carbon and Oxygen Isotope Analysis. Acta Geoscientica Sinica 31, 65–67.
Anhangueria	Fletcher & Salisbury	2011	n/a	Piscivory	Comparative Anatomy	Association	.	.	.	.	.	.	.	.	.	.	.	.	.	Fletcher, T. L. & Salisbury, S. W. (2011). New pterosaur fossils from the Early Cretaceous (Albian) of Queensland, Australia. Journal of Vertebrate Palaeontology 30, 1747–1759.
Anhangueria	Ősi	2011	Ornithocheirus mesembrinus	Piscivory	Comparative Anatomy	.	.	.	.	.	.	.	.	.	.	.	.	.	.	Ősi, A. (2011). Feeding-related characters in basal pterosaurs: implications for jaw mechanism, dental function and diet. Lethaia 44, 136–152.
Anhangueria	Veldmeijer et al.	2012	Anhanguera sp.	Piscivory	Comparative Anatomy	.	.	.	.	.	.	.	.	.	.	.	.	.	.	Veldmeijer, A. J, Witton, M. P. and Nieuwland, I. (2012). Pterosaurs: Flying Contemporaries of the Dinosaurs. Leiden, NLD: Sidestone Press.
Anhangueria	Wang et al.	2012	Guidraco venator	Piscivory	Content Fossils	.	.	.	.	.	.	.	.	.	.	.	.	.	.	Wang, X., Kellner, A. W. A, Jiang, S. & Cheng, X. (2012). New tooth flying reptile from Asia: close similarities between early Cretaceous pterosaur faunas from China and Brazil. Naturwissenschaften 99, 249–257.
Anhangueria	Witton	2013	n/a	Piscivory	Comparative Anatomy	.	.	Filter-feeder	Comparative Anatomy	.	.	.	.	.	.	.	.	.	.	Witton, M. P. (2013). Pterosaurs : Natural History, Evolution, Anatomy. Princeton, NJ, USA: Princeton University Press.
Anhangueria	Wretman & Kear	2013	Mythunga	Piscivory	Association	.	.	.	.	.	.	.	.	.	.	.	.	.	.	Wretman, L. & Kear, B. P. (2013). Bite marks on an ichthyodectiform fish from Australia: possible evidence of trophic interaction in an Early Cretaceous marine ecosystem. Alcheringa, An Australasian Journal of Palaeontology 38, 170–176.
Anhangueria	Elgin	2014	Brasileodctylus araripensis, Brasileodctylus gracilirostris	Piscivory	Functional Morphology	.	.	.	.	.	.	.	.	.	.	.	.	.	.	Elgin, R. A. (2014). Palaeobiology, Morphology and Flight Characteristics of Pterydactyloid Pterosaurs. PhD Thesis, Ruprecht-Karls-Universität Heidelberg.
Anhangueria	Teng et al.	2014	Zhenyuanopterus sp.	Piscivory	Comparative Morphology	.	.	.	.	.	.	.	.	.	.	.	.	.	.	Teng, F., Lü, J., Wei, X., Hsiao, Y. & Pittman, M. (2014). New Material of Zhenyuanopterus (Pterosauria) from the Early Cretaceous Yixian Formation of Western Liaoning. Acta Geologica Sinica (English Edition) 88, 1–5.
Anhangueria	Wang et al.	2014	Ikrandraco avatar	Piscivory	Comparative Anatomy	.	.	.	.	.	.	.	.	.	.	.	.	.	.	Wang, X., Rodrigues, T., Jiang, S., Cheng X. & Kellner, A. W. A. (2014). An Early Cretaceous pterosaur with an unusual mandibular crest from China and a potential novel feeding strategy. Scientific Reports 4, 1–9.
Anhangueria	Habib	2015	Ornithocheirus sp.	Piscivory	Functional Morphology	.	.	.	.	.	.	.	.	.	.	.	.	.	.	Habib, M. B. (2015). Size limits of marine pterosaurs and energetic considerations of plunge versus pluck feeding.The 5th International Symposium on Pterosaurs, University of Portsmouth, UK.
Anhangueria	Rodrigues et al.	2015	Guidraco venator, Linlongopterus jennyae	Piscivory	Comparative Anatomy	.	.	.	.	.	.	.	.	.	.	.	.	.	.	Rodrigues, T., Jiang, S., Cheng, X., Wang, X. & Kellner, A. W. A. (2015). A new toothed pteranodontioid (Pterosauria, Pterodactyloidea) from the Jiufotang Formation (Lower Cretaceous, Aptian) of China and comments on Liaoningopterus gui Wang and Zhou, 2003. Historical Biology 27, 782–795.
Istiodactylidae	Hooley	1913	Istiodactylus latidens	Piscivory	Comparative Anatomy	.	.	Carnivory	Comparative Anatomy	.	.	.	.	.	.	.	.	.	.	Hooley, R. W. (1913). On the Skeleton of Ornithodesmus latidens; an Ornithosaur from the Wealden Shales of Atherfiled (Isle of Wight). Quartely Journal of the Geological Society 96, 372–422.
Istiodactylidae	Wellnhofer	1991	Istiodactylus latidens	Piscivory	Comparative Anatomy	.	.	.	.	.	.	.	.	.	.	.	.	.	.	Wellnhofer, P. (1991). The Illustrated Encyclopedia of Pterosaurs. Salamander Books, Ltd, London.
Istiodactylidae	Howse et al.	2001	Istiodactylus latidens	Carnivory	Comparative Anatomy	.	.	.	.	.	.	.	.	.	.	.	.	.	.	Howse, S. C. B., Milner, A. R. & Martill, D. M. (2001). Pterosaurs. In: Dinosaurs of the Isle of Wight, Martill, D.M. & Naish, D. Wiley-Blackwell, UK.
Istiodactylidae	Unwin	2006	Istiodactylus latidens	Carnivory	Comparative Anatomy		.	.	.	.	.	.	.	.	.	.	.	.	.	Unwin, D. M. (2006). The Pterosaurs from Deep Time. PI Press, New York, USA.
Istiodactylidae	Wang & Zhou	2006	Nurhachius ignaciobritoi	Piscivory	Comparative Anatomy	Association	.	.	.	.	.	.	.	.	.	.	.	.	.	Wang, X. & Zhou, Z. (2006). Pterosaur assemblages of the Jehol Biota and their implication for the Early Cretaceous pterosaur radiation. Geological Journal 41, 405–418.
Istiodactylidae	Unwin	2007	n/a	Carnivory	Ichnology	.	.	.	.	.	.	.	.	.	.	.	.	.	.	Unwin, D. M. (2007). When pterosaurs came dowm from the trees: terrestrial locomotor styles and their implications for pterosaur ecology and evolutionary history. 3rd International Meeting on pterosaurs, Bavaria State Collection for Palaeontology, Munich, Germany.
Istiodactylidae	Lü et al.	2008	Liaoxipterus brachyognathus	Insectivory	Comparative Anatomy	.	.	.	.	.	.	.	.	.	.	.	.	.	.	Lü, J., Xu, L. & Ji, Q. (2008). Restudy of Liaoxipterus (Istiodactylidae: Pterosauria), with comments on the Chinese istiodactylid pterosaurs. Zitteliana B28, 229–241.
Istiodactylidae	Witton	2012	Istiodactylus	Carnivory	Comparative Anatomy	.	.	.	.	.	.	.	.	.	.	.	.	.	.	Witton, M. P. (2012). New Insights into the Skull of Istiodactylus latidens (Ornithocheiroidea, Pterodactyloidea). PLoS ONE 7, e33170
Istiodactylidae	Witton	2013	n/a	Carnivory	Comparative Anatomy	.	.	.	.	.	.	.	.	.	.	.	.	.	.	Witton, M. P. (2013). Pterosaurs: Natural History, Evolution, Anatomy. Princeton, NJ, USA: Princeton University Press.
Istiodactylidae	Martill	2014	Istiodactylus latidens	Carnivory	Comparative Anatomy	.	.	Piscivory	Comparative Anatomy	.	.	.	.	.	.	.	.	.	.	Martill, D. M. (2014). A functional odontoid in the dentary of the Early Cretaceous pterosaur Istiodactylus latidens: Implications for feeding. Cretaceous Research 47, 56–65.
Istiodactylidae	Lü	2015	Liaoxipterus brachyognathus	Insectivory	Comparative Anatomy	.	.	.	.	.	.	.	.	.	.	.	.	.	.	Lü, J. (2015). The Hyoid Apparatus of Liaoxipterus brachycephalus (Pterosauria) and Its Implications for Food-catching Behaviour. Acta Geologica Sinica 36, 362–366.
Lonchodectidae	Unwin	2001	n/a	Generalist	Comparative Anatomy	Association	.	.	.	.	.	.	.	.	.	.	.	.	.	Unwin, D. M. (2001). An overview of the pterosaur assemblage from the Cambridge Greensand (Cretaceous) of Eastern England. Mitteilungen Museum für Naturkunde Berlin, Geowissenschaftliche 5, 239–263.
Lonchodectidae	Unwin	2006	n/a	Generalist	Comparative Anatomy	.	.	.	.	.	.	.	.	.	.	.	.	.	.	Unwin, D. M. (2006). The Pterosaurs from Deep Time. PI Press, New York, USA.
Lonchodectidae	Unwin	2007	n/a	Piscivory	Ichnology	.	.	.	.	.	.	.	.	.	.	.	.	.	.	Unwin, D. M. (2007). When pterosaurs came dowm from the trees: terrestrial locomotor styles and their implications for pterosaur ecology and evolutionary history. 3rd International Meeting on pterosaurs, Bavaria State Collection for Palaeontology, Munich, Germany.
Lonchodectidae	Unwin et al.	2008	n/a	Generalist	Comparative Anatomy	.	.	.	.	.	.	.	.	.	.	.	.	.	.	Unwin, D. M., Xi, M., Xiaolin, W. (2008). How the Moon Goddess, Chang-e, helped us to understand pterosaur evolutionary history. Symposium of Vertebrate Palaeontology and Comparative Anatomy, Dublin 55-56.
Lonchodectidae	Witton	2013	n/a	Generalist	Comparative Anatomy	.	.	.	.	.	.	.	.	.	.	.	.	.	.	Witton, M. P. (2013). Pterosaurs: Natural History, Evolution, Anatomy. Princeton, NJ, USA: Princeton University Press.
Lonchodectidae	Lü et al.	2016	Pangupterus liui	Piscivory	Comparative Anatomy	.	.	.	.	.	.	.	.	.	.	.	.	.	.	Lü, J., Liu, C., Lijun, P. & Caizhi, S. (2016). A New Pterodactyloid Pterosaur from the Early Cretaceous of the Western Part of Liaoning Province, Northeastern China. Acta Geologica Sinica 90, 777–782.
Pteranodontidae	Marsh	1876	Pteranodon spp.	Piscivory	Comparative Anatomy	.	.	.	.	.	.	.	.	.	.	.	.	.	.	Marsh, O. C. (1876). Notice of a new Suborder of Pterosauria. Annals and Magazine of Natural History Ser.4. 18, 195–196.
Pteranodontidae	Eaton	1910	Pteranodon spp.	Piscivory	Comparative Anatomy	Association	.	.	.	.	.	.	.	.	.	.	.	.	.	Eaton, G. F. (1910). Osteology of Pteranodon. Memoirs of the Connecticut Academy of Arts of Sciences 2, 138.
Pteranodontidae	Hankin	1912	Pteranodon spp.	Piscivory	Comparative Anatomy	.	.	.	.	.	.	.	.	.	.	.	.	.	.	Hankin, E. H. (1912). The Development of Animal Flight. The Aeronautical Journal 47, 24–40.
Pteranodontidae	Brown	1943	Pteranodon spp.	Piscivory	Content Fossils	.	.	Durophagy	Content Fossils	.	.	.	.	.	.	.	.	.	.	Brown, B. (1943). Flying reptiles. Natural History 52, 104–111.
Pteranodontidae	Bramwell & Whitfield	1974	Pteranodon spp.	Piscivory	Comparative Anatomy	Association	Functional Morphology	.	.	.	.	.	.	.	.	.	.	.	.	Bramwell, C. D. & Whitfield, G. R. (1974). Biomechanics of Pteranodon. Philosophical Transactions of the Royal Society B-Biological Sciences 267, 503–581.
Pteranodontidae	Wellnhofer	1991	Pteranodon spp.	Piscivory	Content Fossils	.	.	Durophagy	Content Fossils	.	.	.	.	.	.	.	.	.	.	Wellnhofer, P. (1991). The Illustrated Encyclopedia of Pterosaurs. Salamander Books, Ltd, London.
Pteranodontidae	Hazlehurst & Rayner	1992	Pteranodon spp.	Piscivory	Comparative Anatomy	Functional Morphology	.	.	.	.	.	.	.	.	.	.	.	.	.	Hazlehurst, G. A. & Rayner, J. M. V. (1992). Flight characteristics of Triassic and Jurassic Pterosauria: an appraisal based on wing shape. Palaeobiology 18, 447–463.
Pteranodontidae	Bennett	1993	Pteranodon longiceps	Piscivory	Comparative Anatomy	.	.	.	.	.	.	.	.	.	.	.	.	.	.	Bennett, S. C. (1993). The ontogeny of Pteranodon and other pterosaurs. Paleobiology 19, 92–106.
Pteranodontidae	Bennett	1994	Pteranodon spp.	Piscivory	Comparative Anatomy	.	.	.	.	.	.	.	.	.	.	.	.	.	.	Bennett, S. C. (1994). The Pterosaurs of the Niobrara Chalk. The Earth Scientist 11, 22–25.
Pteranodontidae	Bennett	2001	Pteranodon spp.	Piscivory	Comparative Anatomy	Functional Morphology	.	.	.	.	.	.	.	.	.	.	.	.	.	Bennett, S. C. (2001). The Osteology and Functional Morphology of the Late Cretaceous Pterosaur Pteranodon, Part II. Size and Functional Morphology. Palaeontographica Abteilung A 260, 1–153.
Pteranodontidae	Unwin	2001	Pteranodon spp.	Piscivory	Association	.	.	.	.	.	.	.	.	.	.	.	.	.	.	Unwin, D. M. (2001). An overview of the pterosaur assemblage from the Cambridge Greensand (Cretaceous) of Eastern England. Mitteilungen Museum für Naturkunde Berlin, Geowissenschaftliche 5, 239–263.
Pteranodontidae	Chatterjee & Templin	2004	Pteranodon spp.	Piscivory	Association	.	.	.	.	.	.	.	.	.	.	.	.	.	.	Chatterjee, S. & Templin, R. J. (2004). Posture, locomotion, and palaeoecology of pterosaurs. Boulder, Colorado, Geological Society of America Special Paper 376, 1–64.
Pteranodontidae	Hargrave	2007	Pteranodon spp.	Piscivory	Content Fossils	.	.	.	.	.	.	.	.	.	.	.	.	.	.	Hargrave, J. E. (2007). Pteranodon (Reptilia: Pterosauria): Stratigraphic distribution and taphonomy in the lower Pierre Shale Group (Campanian), western South Dakota and eatern Wyoming. Geological Society of America Special Papers 427, 215–225.
Pteranodontidae	Humphries et al.	2007	Pteranodon spp.	Piscivory	Functional Morphology	.	.	.	.	.	.	.	.	.	.	.	.	.	.	Humphries, S., Bonser, R. H. C., Witton, M. P. & Martill, D. M. (2007). Did Pterosaurs Feed by Skimming? Physical Modelling and Anatomical Evaluation of an Unusual Feeding Method. PLoS Biology 5, e204.
Pteranodontidae	Veldmeijer et al.	2012	Pteranodon sternbergi	Piscivory	Content Fossils	.	.	.	.	.	.	.	.	.	.	.	.	.	.	Veldmeijer, A. J., Witton, M. P. and Nieuwland, I. (2012) Pterosaurs : Flying Contemporaries of the Dinosaurs. Leiden, NLD: Sidestone Press.
Pteranodontidae	Witton	2013	Pteranodon spp.	Piscivory	Comparative Anatomy	.	.	.	.	.	.	.	.	.	.	.	.	.	.	Witton, M. P. (2013). Pterosaurs: Natural History, Evolution, Anatomy. Princeton, NJ, USA: Princeton University Press.
Pteranodontidae	Hone & Henderson	2014	Pteranodon longiceps	Piscivory	Functional Morphology	.	.	.	.	.	.	.	.	.	.	.	.	.	.	Hone, D. W. E. & Henderson, D. M. (2014). The posture of floating pterosaurs: Ecological implications for inhabiting marine and freshwater habitats. Palaeogeography, Palaeoclimatology, Palaeoecology 394, 89–98.
Pteranodontidae	Habib	2015	Pteranodon spp.	Piscivory	Functional Morphology	.	.	.	.	.	.	.	.	.	.	.	.	.	.	Habib, M. B. (2015). Size limits of marine pterosaurs and energetic considerations of plunge versus pluck feeding. The 5th International Symposium on pterosaurs, University of Portsmouth, UK.
Nyctosauridae	Frey et al.	2006	Muzquizopteryx coahuilensis	Piscivory	Comparative Anatomy	Association	Functional Morphology	.	.	.	.	.	.	.	.	.	.	.	.	Frey, E., Buchy, M. C., Stinnesbeck, W., González, A. G. & Stefano, A. (2006). Muzquizopteryx coahuilensis n.g., n.sp., a nyctosauris pterosaur with soft tissue preservation from the Coniacian (Late Cretaceous) of northeast Mexico (Coahuila). Oryctos 6, 19–40.
Nyctosauridae	Unwin	2007	n/a	Piscivory	Ichnology	.	.	.	.	.	.	.	.	.	.	.	.	.	.	Unwin, D. M. (2007). When pterosaurs came dowm from the trees: terrestrial locomotor styles and their implications for pterosaur ecology and evolutionary history. 3rd International Meeting on pterosaurs, Bavaria State Collection for Palaeontology, Munich, Germany.
Nyctosauridae	Witton	2013	Nyctosaurus spp.	Piscivory	Comparative Anatomy	.	.	.	.	.	.	.	.	.	.	.	.	.	.	Witton, M. P. (2013). Pterosaurs: Natural History, Evolution, Anatomy. Princeton, NJ, USA: Princeton University Press.
Tapejaridae	Wellnhofer & Kellner	1991	Tapejara wellnhoferi	Durophagy	Comparative Anatomy	Association	.	Herbivory/Frugivory	Comparative Anatomy	Association	.	.	.	.	.	.	.	.	.	Wellnhofer, P. & Kellner, A. W. A. (1991). The Skull of Tapejara wellnhoferi Kellner (Reptilia, Pterosauria) from the Lower Cretaceous Santana Formation of the Araripe Basin, Northeastern Brazil. Mitteilungen der Bayerischen Staatssammlung fur Paläontologie und Historische Geologie 31, 89–106.
Tapejaridae	Naish & Martill	2003	Tapejara wellnhoferi	Herbivory/Frugivory	Comparative Anatomy	.	.	.	.	.	.	.	.	.	.	.	.	.	.	Naish, D. & Martill, D. M. (2003). Pterosaurs- a successful invasion of prehistoric skies. Biologist 50, 213–216.
Tapejaridae	Unwin	2006	n/a	Herbivory/Frugivory	Comparative Anatomy	.	.	.	.	.	.	.	.	.	.	.	.	.	.	Unwin, D. M. (2006). The Pterosaurs from Deep Time. PI Press, New York, USA.
Tapejaridae	Wang & Zhou	2006	Sinopterus spp.	Herbivory/Frugivory	Comparative Anatomy	.	.	.	.	.	.	.	.	.	.	.	.	.	.	Wang, X. & Zhou, Z. (2006). Pterosaur assemblages of the Jehol Biota and their implication for the Early Cretaceous pterosaur radiation. Geological Journal 41, 405–418.
Tapejaridae	Meijer et al.	2007	Tapejara wellnhoferi	Herbivory/Frugivory	Association	Functional Morphology	.	.	.	.	.	.	.	.	.	.	.	.	.	Meijer, H. J. M., Van der Meij, M. M. E., Van Waveren, I. & Weldmeijer, A. J. (2007). Linking skull morphology to feeding in Tapejaridae: adaptations to frugivory in Tapejara wellnhoferi. 3rd International Meeting on pterosaurs, Bavaria State Collection for Palaeontology, Munich, Germany.
Tapejaridae	Unwin & Martill	2007	Tapejara imperator, navigans	Piscivory	Association	.	.	.	.	.	.	.	.	.	.	.	.	.	.	Unwin, D. M. & Martill, D. M. (2007). Pterosaurs from the Crato Formation. In: Window into an Ancient World: The Crato Fossil Beds of Brazil. Martill, D.M., Bechly, G. & Loveridge (eds). Cambridge, UK, Cambridge University Press.
Tapejaridae	Wang et al.	2008	Nemicolopterus crypticus	Herbivory/Frugivory	Comparative Anatomy	Association	.	Insectivory	Comparative Anatomy	Association	.	.	.	.	.	.	.	.	.	Wang, X., Kellner, A. W. A., Zhou, Z., de Almeida Campos, D. (2008). Discovery of a rare arboreal forest-dwelling flying reptile (Pterosauria, Pterodactyloidea) from China. Proceedings of the National Acadmey of Sciences of the United States of America 105, 1983–1987.
Tapejaridae	Veldmeijer et al.	2012	Sinopterus dongi, Tapejara wellnhoferi	Herbivory/Frugivory	Comparative Anatomy	.	.	Carnivory	Comparative Anatomy	Content Fossils	.	.	.	.	.	.	.	.	.	Veldmeijer, A. J., Witton, M. P. and Nieuwland, I. (2012). Pterosaurs: Flying Contemporaries of the Dinosaurs. Leiden, NLD: Sidestone Press.
Tapejaridae	Vullo et al.	2012	Europejara olcadesorum	Herbivory/Frugivory	Comparative Anatomy	.	.	Carnivory	Comparative Anatomy	.	.	Insectivory	Comparative Anatomy	.	.	.	.	.	.	Vullo, R., Marugan-Lobon, J., Kellner, A. W .A., Buscalioni, Gomez, B., de la Fuente, M. & Moratalla, J. J. (2012). A New Crested Pterosaur from the Early Cretaceous of Spain: The First European Tapejarid (Pterodactyloidea: Azhdarchoidea). PLoS ONE 7, e38900.
Tapejaridae	Witton	2013	n/a	Herbivory/Frugivory	Comparative Anatomy	.	.	Carnivory	Comparative Anatomy	.	.	.	.	.	.	.	.	.	.	Witton, M. P. (2013). Pterosaurs: Natural History, Evolution, Anatomy. Princeton, NJ, USA: Princeton University Press.
Tapejaridae	Pinheiro et al.	2014	Tapejara wellnhoferi	Durophagy	Association	Functional Morphology	.	.	.	.	.	.	.	.	.	.	.	.	.	Pinheiro, F., Liparini, A. & Schultz, C. (2014). Was Tapejara wellnhoferi (Pterosauria: Pterodactyloidea) really Frugivorous? Journal of Paleontology, Program and Abstracts, 205.
Tapejaridae	Henderson	2018	Tapejara wellnhoferi	Frugivory	Functional Morphology	.	.	Durophagy	Functional Morphology	.	.	.	.	.	.	.	.	.	.	Henderson, D. M. (2018). Using three-dimensional, digitial models of pterosaur skulls for the investigation of their relative bite forces and fedding styles. In: Hone, D. W. E., Witton, M. P. & Martill, D. M. (eds) New Perspectives on Pterosaur Palaeobiology. Geological Society, London, Special Publications 455, 29–44.
Dsungaripteridae	Wellnhofer	1991	Dsungaripterus youngi, 'Phobetor' parvus	Durophagy	Comparative Anatomy	.	.	Piscivory	Comparative Anatomy	.	.	.	.	.	.	.	.	.	.	Wellnhofer, P. (1991). The Illustrated Encyclopedia of Pterosaurs. Salamander Books, Ltd, London.
Dsungaripteridae	Chatterjee & Templin	2004	Dsungaripterus weii	Durophagy	Comparative Anatomy	.	.	.	.	.	.	.	.	.	.	.	.	.	.	Chatterjee, S. & Templin, R. J. (2004). Posture, locomotion, and palaeoecology of pterosaurs. Boulder, Colorado, Geological Society of America Special Paper 376, 1–64.
Dsungaripteridae	Matsukawa et al.	2006	Dsungaripterus weii	Durophagy	Association	.	.	.	.	.	.	.	.	.	.	.	.	.	.	Matsukawa, M., Saiki, S., Ito, M., Obata, I., Nichols, D. J., Lockley, M. G., Kukihara, R. & Shibata, K. (2006). Early Cretaceous terrestrial ecosystems in East Asia based on food-web and energy-flow models. Cretaceous Research 27, 285–307.
Dsungaripteridae	Unwin	2006	'Phobetor' parvus	Durophagy	Comparative Anatomy	.	.	.	.	.	.	.	.	.	.	.	.	.	.	Unwin, D. M. (2006). The Pterosaurs from Deep Time. PI Press, New York, USA.
Dsungaripteridae	Unwin	2007	n/a	Durophagy	Ichnology	.	.	.	.	.	.	.	.	.	.	.	.	.	.	Unwin, D. M. (2007). When pterosaurs came dowm from the trees: terrestrial locomotor styles and their implications for pterosaur ecology and evolutionary history. 3rd International Meeting on pterosaurs, Bavaria State Collection for Palaeontology, Munich, Germany.
Dsungaripteridae	Lü et al.	2009	Dsungaripterus weii, Noripterus complicidens	Durophagy	Comparative Anatomy	.	.	Piscivory	Comparative Anatomy	.	.	.	.	.	.	.	.	.	.	Lü, J., Azuma, Y., Dong, Z., Barsbold, R., Kobayashi, Y. & Lee, Y.N. (2009). New material of dsungaripterid pterosaurs (Pterosauria: Pterodactyloidea) from western Mongolia and its palaecological implications. Geological Magazine 146, 690–700.
Dsungaripteridae	Veldmeijer et al.	2012	Dsungaripterus weii	Durophagy	Comparative Anatomy	.	.	.	.	.	.	.	.	.	.	.	.	.	.	Veldmeijer, A. J., Witton, M. P. and Nieuwland, I. (2012). Pterosaurs: Flying Contemporaries of the Dinosaurs. Leiden, NLD: Sidestone Press.
Dsungaripteridae	Witton	2013	n/a	Durophagy	Comparative Anatomy	.	.	.	.	.	.	.	.	.	.	.	.	.	.	Witton, M. P. (2013) Pterosaurs: Natural History, Evolution, Anatomy. Princeton, NJ, USA: Princeton University Press.
Dsungaripteridae	Dececchi et al.	2014	n/a	Durophagy	Comparative Anatomy	.	.	.	.	.	.	.	.	.	.	.	.	.	.	Dececchi, A., Cadena, E., Du, T. & Larsson, H. (2014). Colombia's first pterosaur: a new genus of dsungaripterid documents a novel dental morphology in pterosaurs. Journal of Paleontology, Program and Abstracts, 119.
Dsungaripteridae	Hone & Henderson	2014	Dsungaripterus weii	Durophagy	Functional Morphology	.	.	.	.	.	.	.	.	.	.	.	.	.	.	Hone, D. W. E. & Henderson, D. M. (2014). The posture of floating pterosaurs: Ecological implications for inhabiting marine and freshwater habitats. Palaeogeography, Palaeoclimatology, Palaeoecology 394, 89–98.
Dsungaripteridae	Hone et al.	2015	Noripterus complicidens	Durophagy	Comparative Anatomy	.	.	.	.	.	.	.	.	.	.	.	.	.	.	Hone, D. W. E., Xu, X. Jiang, S. & Hutchinson, J. R. (2015). The return of the holotype of Noripterus (Young, 1973) -implications for dsungaripterid taxonomy and a possible digitigrade pterosaur. The 5th International Symposium on Pterosaurs, University of Portsmouth, UK.
Thalassodromidae	Kellner	2002	n/a	Piscivory	Comparative Anatomy	.	.	.	.	.	.	.	.	.	.	.	.	.	.	Kellner, A. W. A. & Campos D. A. (2002). A large skimming pterosaur (pterodactyloidea, tapejaridae) from the Early Cretaceous of Brazil. Journal of Vertebrate Paleontology 22, 79A.
Thalassodromidae	Kellner & Campos	2002	Thalssodromeus sethi	Piscivory	Comparative Anatomy	Functional Morphology	.	.	.	.	.	.	.	.	.	.	.	.	.	Kellner, A. W. A. & Campos, D. A. (2002). The Function of the Cranial Crest and Jaws of a Unique Pterosaur from the Early Cretaceous of Brazil. Science 297, 389–392.
Thalassodromidae	Humphries et al.	2007	Thalssodromeus sethi, Tuouxuara cristatus	Piscivory	Functional Morphology	.	.	.	.	.	.	.	.	.	.	.	.	.	.	Humphries, S., Bonser, R. H. C., Witton, M. P. & Martill, D. M. (2007). Did Pterosaurs Feed by Skimming? Physical Modelling and Anatomical Evaluation of an Unusual Feeding Method. PLoS Biology 5, e204.
Thalassodromidae	Witton	2013	n/a	Generalist	Comparative Anatomy	.	.	.	.	.	.	.	.	.	.	.	.	.	.	Witton, M. P. (2013). Pterosaurs: Natural History, Evolution, Anatomy. Princeton, NJ, USA: Princeton University Press.
Chaoyangopteridae	Wang & Zhou	2006	Chaoyangopterus zhangi	Piscivory	Comparative Anatomy	.	.	.	.	.	.	.	.	.	.	.	.	.	.	Wang, X. & Zhou, Z. (2006). Pterosaur assemblages of the Jehol Biota and their implication for the Early Cretaceous pterosaur radiation. Geological Journal 41, 405–418.
Chaoyangopteridae	Witton	2013	n/a	Generalist	Comparative Anatomy	Association	.	.	.	.	.	.	.	.	.	.	.	.	.	Witton, M. P. (2013). Pterosaurs: Natural History, Evolution, Anatomy. Princeton, NJ, USA: Princeton University Press.
Azhdarchidae	Lawson	1975	Quetzalcoatlus northropi	Carnivory	Association	.	.	.	.	.	.	.	.	.	.	.	.	.	.	Lawson, D. A. (1975). Pterosaur from the Latest Cretaceous of West Texas: Discovery of the Largest Flying Creature. Science 187, 947–948.
Azhdarchidae	Nessov	1984	Azhdarcho lancicollis	Piscivory	Comparative Anatomy	.	.	Carnivory	Association	Comparative Morphology	.	.	.	.	.	.	.	.	.	Nessov, L. A. (1984). Pterosaurs and birds of the Cretaceous of Central Asia. Paläontologische Zeitschrift 1, 47–57.
Azhdarchidae	Paul	1987	Quetzalcoatlus sp.	Piscivory	Comparative Anatomy	.	.	Carnivory	Comparative Anatomy	.	.	.	.	.	.	.	.	.	.	Paul, G. S. (1987). Pterodactyl habits- real and radio controlled. Nature 328, 481.
Azhdarchidae	Wellnhofer	1991	Quetzalcoatlus northropi	Piscivory	Comparative Anatomy	.	.	Carnivory	Comparative Anatomy	.	.	Durophagy	Comparative Anatomy	Association	.	.	.	.	.	Wellnhofer, P. (1991). The Illustrated Encyclopedia of Pterosaurs. Salamander Books, Ltd, London.
Azhdarchidae	Cai & Wei	1994	Zhejiangopterus linhaiensis	Piscivory	Comparative Anatomy	.	.	.	.	.	.	.	.	.	.	.	.	.	.	Cai, Z. & Wei, F. (1994). Zhejiangopterus linhaiensis (Pterosauria) from the Upper Cretaceous of Linhai, Zhejiang, China. Vertebrata PalAsiatica 32, 181–194.
Azhdarchidae	Kellner & Langston	1996	Quetzalcoatlus sp.	Piscivory	Comparative Anatomy	Functional Morphology	.	.	.	.	.	.	.	.	.	.	.	.	.	Kellner, A. W. A. & Langston, jr., W. (1996). Cranial Remains of Quetzalcoatlus (Pterosauria, Azhdarchidae) from Late Cretaceous Sediments of Big Bend National Park, Texas. Journal of Vertebrate Paleontology 16, 222–231.
Azhdarchidae	Martill	1997	Quetzalcoatlus sp.	Piscivory	Comparative Anatomy	.	.	.	.	.	.	.	.	.	.	.	.	.	.	Martill, D. M. (1997). From hypothesis to fact in a flight of fancy: The responsibility of the popular scientific media. Geology Today 13, 71–73.
Azhdarchidae	Martill et al.	1998	Arambourgiana philadelphiae	Piscivory	Comparative Anatomy	.	.	.	.	.	.	.	.	.	.	.	.	.	.	Martill, D. M., Frey, E., Sadaqah, R. M., Khoury, H. N. (1998). Discovery of the holotype of the giant pterosaur Titanopteryx philadelphidae Arambourg 1959, and the status of Arambourgiana and Quetzalcoatlus. Neues Jahrbuch für Geologie und Paläontologie 207, 57–76.
Azhdarchidae	Hwang et al.	2002	Haenamichnus uhangriensis	Insectivory	Ichnology	.	.	.	.	.	.	.	.	.	.	.	.	.	.	Hwang, K-G., Huh, M., Lockley, M. G., Unwin, D. M. & Wright, J. L. (2002). New pterosaur tracks (Pteraichnidae) from the Late Cretaceous Unhangari Formation, southwestern Korea. Geological Mazagine 139, 421–435.
Azhdarchidae	Chatterjee & Templin	2004	Quetzalcoatlus sp.	Carnivory	Comparative Anatomy	.	.	Durophagy	Comparative Anatomy	.	.	.	.	.	.	.	.	.	.	Chatterjee, S. & Templin, R. J. (2004). Posture, locomotion, and palaeoecology of pterosaurs. Boulder, Colorado, Geological Society of America Special Paper 376, 1–64.
Azhdarchidae	Ősi	2004	Azhdarcho aff. lancicollis	Piscivory	Comparative Anatomy	.	.	.	.	.	.	.	.	.	.	.	.	.	.	Ősi, A. (2004). New azhdarchid pterosaur remains from the Late Cretaceous of Hungary. European Association of Vertebrate Palaeontologists, 2nd Annual Meeting, Brno, Czech Republic. 39.
Azhdarchidae	Ősi et al.	2005	Bakonydraco galaczi	Piscivory	Comparative Anatomy	.	.	Herbivory/Frugivory	Comparative Anatomy	.	.	.	.	.	.	.	.	.	.	Ősi, A., Weishampel, D. B. & Jianu, C. M. (2005). First evidence of azhdarchid pterosaurs from the Late Cretaceous of Hungary. Acta Palaeontologica Polonica 50, 777–787.
Azhdarchidae	Unwin	2007	n/a	Piscivory	Ichnology	.	.	Carnivory	Ichnology	.	.	.	.	.	.	.	.	.	.	Unwin, D. M. (2007). When pterosaurs came dowm from the trees: terrestrial locomotor styles and their implications for pterosaur ecology and evolutionary history. 3rd International Meeting on pterosaurs, Bavaria State Collection for Palaeontology, Munich, Germany.
Azhdarchidae	Witton & Naish	2008	n/a	Carnivory	Association	Comparative Anatomy	Functional Morphology	.	.	.	.	.	.	.	.	.	.	.	.	Witton, M. P. & Naish, D. (2008). A Reappraisal of Azhdarchid Pterosaur Functional Morphology and Palecology. PLoS ONE 3, e2271.
Azhdarchidae	Veldmeijer et al.	2012	Quetzalcoatlus sp.	Generalist	Association	Comparative Anatomy	.	.	.	.	.	.	.	.	.	.	.	.	.	Veldmeijer, A. J., Witton, M. P. and Nieuwland, I. (2012). Pterosaurs: Flying Contemporaries of the Dinosaurs. Leiden, NLD: Sidestone Press.
Azhdarchidae	Wilkinson & Ruxton	2012	n/a	Carnivory	Comparative Anatomy	.	.	.	.	.	.	.	.	.	.	.	.	.	.	Wilkinson, D. M. & Ruxton, G. D. (2012). Understanding selection for long necks in different taxa. Biological Reviews 87, 616–630.
Azhdarchidae	Averianov	2013	Azhdarcho lancicollis	Piscivory	Functional Morphology	.	.	.	.	.	.	.	.	.	.	.	.	.	.	Averianov, A. O. (2013). Reconstruction of the Neck of Azhdarcho lancicollis and Lifestyle of Azhdarchids (Pterosauria, Azhdarchidae). Paleontological Journal 47, 203–209.
Azhdarchidae	Witton	2013	n/a	Generalist	Comparative Anatomy	.	.	.	.	.	.	.	.	.	.	.	.	.	.	Witton, M. P. (2013). Pterosaurs: Natural History, Evolution, Anatomy. Princeton, NJ, USA: Princeton University Press.
Azhdarchidae	Averianov et al.	2015	n/a	Duropahgy	Association	.	.			.	.	.	.	.	.	.	.	.	.	Averianov, A. O., Dyke, G., Danilov, I. & Skutschas, P. (2015). The paleoenvironments of azhdarchid pterosaurs localities in the Late Cretaceous of Kazakhstan. ZooKeys 483, 59–80.
Azhdarchidae	Brown	2015	Alanqa saharicus	Carnivory	Comparative Anatomy	.	.	.	.	.	.	.	.	.	.	.	.	.	.	Brown, J. (2015). Neurovascular foramina on the jaws of an azhdarchid pterosaur: implications for prey detection. The 5th International Symposium on pterosaurs, University of Portsmouth, UK.
Azhdarchidae	Naish et al.	2015	Hatzegopteryx sp.	Carnivory	Comparative Anatomy	.	.	.	.	.	.	.	.	.	.	.	.	.	.	Naish, D., Witton, M. P., Dyke, G., Martin-Silverstone, E., Vremir, M. & Totoianu, R. (2015). Diversity and disparity in multi-species azhdarchid assemblages of Maastrichtian Transylvania.The 5th International Symposium on pterosaurs, University of Portsmouth, UK.
Azhdarchidae	Martill & Ibrahim	2015	cf.Alanqa cf.saharica	Carnivory	Comparative Anatomy	.	.	Durophagy	Comparative Anatomy	.	.	.	.	.	.	.	.	.	.	Martill, D. M. & Ibrahim, N. (2015). An usual modification of the jaws in cf. Alanqa, a mid-Cretaceous azhdarchid pterosaur from the Kem Kem beds of Morocco. Cretaceous Research 53, 59–67.
Azhdarchidae	Witton & Naish	2015	n/a	Generalist	Comparative Anatomy	.	.	.	.	.	.	.	.	.	.	.	.	.	.	Witton, M. P. and Naish, D. (2015). Azhdarchid pterosaurs: water-trawling pelican mimics or “terrestrial stalkers”? Acta Palaeontologica Polonica 60, 651–660.
Azhdarchidae	Naish & Witton	2017	Arambourgiana philadelphiae, Hatzegopteryx thambena	Carnivory	Comparative Anatomy	Functional Morphology	.	.	.	.	.	.	.	.	.	.	.	.	.	Naish, D. & Witton, M. P. (2017). Neck biomechanics indicate that giant transylvanian azhdarchid pterosaurs were short-necked predators. PeerJ 5, e2908

## Sheet: Fig. S1
Fig. S1. Kellner pterosaur phylogeny based on Kellner (2003), Wang et al., (2009), Wang et al., (2012) and Rodrigues et al., (2015). Branch lengths do not infer phylogenetic distances. Included taxa are explicitly mentioned in Section IV and do not necessarily denote all known members of respective sub-groups. Nemicolopterus crypicus is not included as in Fig. 3 due to a lack of consensus on its …

## Sheet: Fig. S2
Fig. S2. Andres pterosaur phylogeny based on Andres et al., (2014). Branch lengths do not infer phylogenetic distances. Included taxa are explicitly mentioned in Section IV and do not necessarily denote all known members of respective sub-groups. Sordes pilosus is not included as in Fig. 3 as it is positioned by itself as a sister group to Monofenestrata in this phylogeny. Polytomies are given fo…

## Sheet: Fig. S3
Fig. S3. Frequency of dietary interpretations (denoted by colour) with their respective underpinning evidence (denoted by symbol) of pterosaur principal groups for the Kellner phylogeny. See text for dietary and evidential category definitions. Each symbol with underlying colour denotes one interpretation (N= 311 from 126 studies). Some studies were included multiple times to show the true range …

## Sheet: Fig. S4
Fig. S4. Frequency of dietary interpretations (denoted by colour) with their respective underpinning evidence (denoted by symbol) of pterosaur principal groups for the Andres phylogeny. See text for dietary and evidential category definitions. Each symbol with underlying colour denotes one interpretation (N = 301 from 126 studies). Some studies were included multiple times to show the true range …

## Sheet: Further Phylogenetic Notes
Further Notes on Pterosaur Phylogenetic Analyses
With regards to the Unwin phylogeny (Fig. 2): (i) ‘Basal-most pterosaurs’ is a paraphyletic grouping as the respective positions of Preondactlyus buffarini, Dimorphodon macronyx and Peteinosaurus zambelli are unresolved (Wild, 1984; Ösi, 2011; Dalla Vecchia, 2013); (ii) Campylognathoididae is monophyletic based on shared morphological features including short preacetabular processes and heterodon…
With regards to the Kellner phylogeny (Fig. S1): (i) Nemicolopterus crypticus, based on a very young individual, behaves as a rogue taxon in phylogenetic studies and resolves at widely differing locations within Pterosauria. Consequently, it is not included in our version of the Kellner tree, or in the dietary hypotheses data set (see Section (II.3.b); (ii) Group A is a paraphyletic grouping with…
With regards to the Andres phylogeny (Fig. S2): (i) Sordes pilosusand Haopterus gracilis have been placed as sister groups to Monofenestrata and Ornithocheiroidea respectively. These pterosaurs are therefore not included in this version of Andres tree or in the dietary hypothesis data set (see Section (II.3.b); (ii) The group ‘Basal-most pterosaurs’ is paraphyletic and includes Austriadatylus cri…
Dalla Vecchia, F. M. (2013). Triassic pterosaurs. Geological Society, London, Special Publications379, 119–155. Hyder, E., Witton, M. P. & Martill, D. M. (2014). Evolution of the pterosaur pelvis. Acta Palaeontologica Polonica 59, 109–124. Kellner, A. W. A. (2003). Pterosaur phylogeny and comments on the evolutionary history of the group. Geological Society, London, Special Publications 217, 105–…

## Sheet: Full Pterosaur List
Principal group	Species
Basal-most pterosaurs	Dimorphodon macronyx
	Dimorphodon weintraubi
	Peteinosaurus zambelli
	Preondactylus buffarinii
Anurognathidae	Anurognathus ammoni
	Batrachognathus volans
	Dendrorhynchoides curvidentatus
	Dendrorhynchoides mutoudengensis
	Jeholopterus ningchengensis
Campylognaithoididae	Arcticodactlyus cromptonellus
	Austriadraco dallavecchiai
	Austriadactylus cristatus
	Bergamodactylus wildi
	Campylognathoides liasicus
	Campylognathoides zitteli
	Carniadactylus rosenfeldi
	Caviramus filisurensis
	Caviramus schesaplanensis
	Eudimorphodon ranzii
Rhamphorhynchinae	Angustinaripterus longicephalus
	Bellubrunnus rothgaengeri
	Dorygnathus banthensis
	Qinglongopterus guoi
	Parapsicephalus purdoni
	Rhamphocephalus bucklandi
	Rhamphorhynchus etchesi
	Rhamphorhynchus muensteri
	Sericipterus wucaiwanensis
Scaphognathinae	Cacibupteryx caribensis
	Fenghuangopterus lii
	Harpactognathus gentryii
	Jianchangopterus zhaoianus
	Nesodactylus hesperius
	Orientognathus chaoyangensis
	Pterorhynchus wellnhoferi
	Scaphognathus crassirostris
	Sordes pilosus
Basal monofenestratans	Archaeoistiodactylus linglongtaensis
	Changchengopterus pani
	Cuspicephalus scarfi
	Daohugoupterus delicatus
	Darwinopterus linglongtaensis
	Darwinopterus modularis
	Darwinopterus robustodens
	Jianchangnathus robustus
	Kunpengopterus sinensis
	Wukongopterus lii
Istiodactylidae	Haopterus gracilis
	Hongshanopterus lacustris
	Huaxiapterus benxiensis
	Huaxiapterus corollatus
	Istiodactylus latidens
	Istiodactylus sinensis
	Liaoxipterus brachyognathus
	Longchengpterus zhaoi
	Nurhachius ignaciobritoi
Ornithocheiridae	Aetodactylus halli
	Anhanguera araripensis
	Anhanguera blittersdorffi
	Anhanguera piscator
	Anhanguera robustus
	Anhanguera santanae
	Anhanguera spielbergi
	Arthurdactylus conan-doylei
	Aussiedraco molnari
	Barbosanis gracilirostris
	Boreopterus cuiae
	Boreopterus giganticus
	Brasileodactylus araripensis
	Camposipterus colorhinus
	Camposipterus nasutus
	Camposipterus sedgwickii
	Caulkicephalus trimicrodon
	Cearadactylus atrox
	Cimoliopterus cuvieri
	Cimoliopterus dunni
	Coloborhynchus clavirostris
	Coloborhynchus moroccensis
	Guidraco venator
	Ikrandraco avatar
	Liaoningopterus gui
	Linglongopterus jennyae
	Ludodactylus sibbicki
	Mythunga camara
	Ornithocheirus capito
	Ornithocheirus mesembrinus.
	Ornithocheirus simus
	Uktenadactylus wadleighi
	Santanadactylus brasilensis
	Vectidraco daisymorrisae
	Yixianopterus jingangshanensis
	Zhenyuanopterus longirostris
Pteranodontidae	Dawndraco kanzai
	Geosternbergia maiseyi
	Geosternbergia sternbergi
	Pteranodon longiceps
Nyctosauridae	Muzquizopteryx coahuilensis
	Nyctosaurus gracilis
	Nyctosaurus lamegoi
	Nyctosaurus nanus
Basal ctenochasmatoids	Cycnorhamphus canjuerensis
	Cycnorhamphus suevicus
	Pterodactylus antiquus
	Pterodactylus micronyx
Ctenochasmatidae	Beipiaopterus chenianus
	Cathayopterus grabaui
	Ctenochasma elegans
	Ctenochasma roemeri
	Ctenochasma taqueti
	Elanodactylus prolatus
	Eosipterus yangi
	Feilongus youngi
	Gegepterus changi
	Gladocephaloideus jingsanshanensis
	Gnathosaurus macrurus
	Gnathosaurus subulatus
	Huanhepterus quingyangensis
	Liaodactylus primus
	Moganopterus zhuiana
	Ningchengopterus liuae
	Plataleorhynchus streptophorodon
	Pterodaustro guinazui
Lonchodectidae	Forfexopterus jeholensis
	Lonchodectes compressirostris
	Lonchodectes platystomus
	Lonchodraco giganteus
	Lonchodraco machaerorhynchus
	Lonchodraco microdon
	Pangupterus liui
	Prejanopterus curvirostra
	Pterofiltus qiui
	Serradraco sagittirostris
	Unwindia trigonus
Basal dsungaripteroids	Germanodactylus cristatus
	Germanodactylus rhamphastinus
	Kepodactylus insperatus
	Normannognathus wellnhoferi
	Tendaguripterus recki
Dsungaripteridae	Banguela oberlii
	Domeykodactylus ceciliae
	Dsungaripterus weii
	Lonchognathosaurus acutirostris
	Noripterus complicidens
	'Phobetor' parvus
Tapejaridae	Caiuajara dobruskii
	Caupedactylus ybaka
	Europejara olcadesorum
	Nemicolopterus crypticus
	Sinopterus dongi
	Sinopterus gui
	Tapejara wellnhoferi
	Tupandactylus imperator
	Tupandactylus navigans
Chaoyangopteridae	Chaoyangopterus zhangi
	Eoazhdarcho liaoxiensis
	Eopteranodon lii
	Jidapterus edentus
	Lacusovagus magnificens
	Microtuban altivolans
	Shenzhoupterus chaoyangensis
Thalassodromidae	Thalassodromeus sethi
	Tupuxuara deliradamus
	Tupuxuara leonardii
	Tupuxuara longicristatus
Azhdarchidae	Aerotitan sudamericanus
	Alanqa saharica
	Aralazhdarcho bostobensis
	Arambourgiania philadelphiae
	Azhdarcho lancicollis
	Bakonydraco galaczi
	Bennettazhia oregonensis
	Bogolubovia orientalis
	Eurazhdarcho langendorfensis
	Hatzegopteryx thambema
	Montanazdarcho minor
	Navajodactylus boerei
	Phosphatodraco mauritanicus
	Quetzalcoatlus northropi
	Volgadraco bogolubovi
	Zhejiangopterus linhaiensis
Excluded pterosaurs	Ardeadactylus longicollum
	Aurorazhdarcho primordius
	Herbstosaurus pigmaeus
	Mesadactylus ornithosphyos
	Ornithostoma sedgwicki
	Piksi barbarulna
	Rhamphinion jenkinsi
	Wenupteryx uzi
